# Supplementary material for: Evaluating effects of tissue type, preservation method, and decomposition on DNA quality to support genetic sampling in stranded small cetaceans
Source: Sci Rep. 2026 Apr 28;16:13555. doi: 10.1038/s41598-026-41686-x (PMC13121719; doi:10.1038/s41598-026-41686-x)
Supplement: Supplementary file 2 — Supplementary Material 2 [file 41598_2026_41686_MOESM2_ESM.xlsx]

## Sheet: GDA DCC1
sequencing.technique	criterion	intercept	preservation.method	tissue.matrix	inter.pm.tissue
Sanger Sequencing	TScrit.ng/µL.2.5	< 0.001	0.006	0.003	0.002
	NDcrit.ng/µL.2.5	No variation (All Pass)	No variation (All Pass)	No variation (All Pass)	No variation (All Pass)
	NDcrit.260/280.1.8/2	0.133	0.700	0.186	0.875
	NDcrit.260/230.1.8/2.2	< 0.001	0.402	0.748	0.016
	TScrit.DIN.7	0.052	0.230	0.011	0.357
WGS (non-FFPE)	TScrit.ng/µL.10	0.002	0.411	0.017	0.802
	NDcrit.ng/µL.10	<0.001	0.116	0.547	0.476
	NDcrit.260/280.1.8/2	0.133	0.700	0.186	0.875
	NDcrit.260/230.1.8/2.2	< 0.001	0.402	0.748	0.016
	TScrit.DIN.7	0.052	0.230	0.011	0.357
WGS (FFPE)	TScrit.ng/µL.10	0.002	0.411	0.017	0.802
	NDcrit.ng/µL.10	<0.001	0.116	0.547	0.476
	TScrit.DIN.4	No variation (All Pass)	No variation (All Pass)	No variation (All Pass)	No variation (All Pass)
PCR-Free WGS	TScrit.ng/µL.20	< 0.001	0.431	< 0.001	0.434
	NDcrit.ng/µL.20	< 0.001	0.009	0.001	0.042
	NDcrit.260/280.1.8/2	0.133	0.700	0.186	0.875
	NDcrit.260/230.2.0/2.2	< 0.001	0.402	0.748	0.016
	TScrit.DIN.5	< 0.001	0.529	0.554	0.523
Nextera DNA XT	TScrit.ng/µL.1	No variation (All Pass)	No variation (All Pass)	No variation (All Pass)	No variation (All Pass)
	NDcrit.ng/µL.1	No variation (All Pass)	No variation (All Pass)	No variation (All Pass)	No variation (All Pass)
	NDcrit.260/280.1.8/2	0.133	0.700	0.186	0.875
	NDcrit.260/230.2.0/2.2	< 0.001	0.402	0.748	0.016
	TScrit.DIN.7	0.052	0.230	0.011	0.357
PacBio CLR	TScrit.ng/µL.50	0.004	0.423	0.001	0.828
	NDcrit.ng/µL.50	0.003	0.715	0.002	0.795
	NDcrit.260/280.1.75/2	0.133	0.700	0.186	0.875
	NDcrit.260/230.1.5/2.6	0.004	0.039	0.017	0.146
	TScrit.DIN.8	< 0.001	0.532	0.486	0.515
PacBio HiFi	TScrit.ng/µL.50	0.004	0.423	0.001	0.828
	NDcrit.ng/µL.50	0.003	0.715	0.002	0.795
	NDcrit.260/280.1.8/2	0.133	0.700	0.186	0.875
	NDcrit.260/230.1.5/2.6	0.004	0.039	0.017	0.146
	TScrit.DIN.8	< 0.001	0.532	0.486	0.515
Nanopore PromethiON	TScrit.ng/µL.100	< 0.001	0.247	< 0.001	0.726
	NDcrit.ng/µL.100	< 0.001	0.597	< 0.001	0.204
	NDcrit.260/280.1.75/2	0.133	0.700	0.186	0.875
	NDcrit.260/230.1.4/2.6	< 0.001	0.113	0.206	0.115
	TScrit.DIN.7	0.052	0.230	0.011	0.357
Target Capture (Genomic)	TScrit.ng/µL.1	No variation (All Pass)	No variation (All Pass)	No variation (All Pass)	No variation (All Pass)
	NDcrit.ng/µL.1	No variation (All Pass)	No variation (All Pass)	No variation (All Pass)	No variation (All Pass)
	NDcrit.260/280.1.8/2	0.133	0.700	0.186	0.875
	NDcrit.260/230.2.0/2.2	< 0.001	0.402	0.748	0.016
	TScrit.DIN.7	0.052	0.230	0.011	0.357
Targe Capture (FFPE)	TScrit.ng/µL.2	< 0.001	0.139	0.175	0.150
	NDcrit.ng/µL.2	No variation (All Pass)	No variation (All Pass)	No variation (All Pass)	No variation (All Pass)
	TScrit.DIN.4	No variation (All Pass)	No variation (All Pass)	No variation (All Pass)	No variation (All Pass)
Methylation (WGBS)	TScrit.ng/µL.10	0.002	0.411	0.017	0.802
	NDcrit.ng/µL.10	<0.001	0.116	0.547	0.476
	NDcrit.260/280.1.8/2	0.133	0.700	0.186	0.875
	NDcrit.260/230.0/3	<0.001	0.373	0.410	0.476
	TScrit.DIN.8	< 0.001	0.532	0.486	0.515
Methylation (RRBS)	TScrit.ng/µL.20	< 0.001	0.431	< 0.001	0.434
	NDcrit.ng/µL.20	< 0.001	0.009	0.001	0.042
	NDcrit.260/280.1.8/2	0.133	0.700	0.186	0.875
	NDcrit.260/230.0/3	<0.001	0.373	0.410	0.476
	TScrit.DIN.8	< 0.001	0.532	0.486	0.515

## Sheet: Pass Rate DCC1
criterion	grouping	group	pass.rate	n.samples
TScrit.ng/µL.1	matrix	Blubber	1	10
TScrit.ng/µL.1	matrix	Muscle	1	7
TScrit.ng/µL.1	matrix	Skin	1	10
TScrit.ng/µL.1	preservation	Ethanol 96%	1	13
TScrit.ng/µL.1	preservation	Frozen -20ºC	1	14
TScrit.ng/µL.1	matrix+preservation	Blubber + Ethanol 96%	1	5
TScrit.ng/µL.1	matrix+preservation	Blubber + Frozen -20ºC	1	5
TScrit.ng/µL.1	matrix+preservation	Muscle + Ethanol 96%	1	3
TScrit.ng/µL.1	matrix+preservation	Muscle + Frozen -20ºC	1	4
TScrit.ng/µL.1	matrix+preservation	Skin + Ethanol 96%	1	5
TScrit.ng/µL.1	matrix+preservation	Skin + Frozen -20ºC	1	5
TScrit.ng/µL.2	matrix	Blubber	1	10
TScrit.ng/µL.2	matrix	Muscle	0.857143	7
TScrit.ng/µL.2	matrix	Skin	1	10
TScrit.ng/µL.2	preservation	Ethanol 96%	0.923077	13
TScrit.ng/µL.2	preservation	Frozen -20ºC	1	14
TScrit.ng/µL.2	matrix+preservation	Blubber + Ethanol 96%	1	5
TScrit.ng/µL.2	matrix+preservation	Blubber + Frozen -20ºC	1	5
TScrit.ng/µL.2	matrix+preservation	Muscle + Ethanol 96%	0.666667	3
TScrit.ng/µL.2	matrix+preservation	Muscle + Frozen -20ºC	1	4
TScrit.ng/µL.2	matrix+preservation	Skin + Ethanol 96%	1	5
TScrit.ng/µL.2	matrix+preservation	Skin + Frozen -20ºC	1	5
TScrit.ng/µL.2.5	matrix	Blubber	1	10
TScrit.ng/µL.2.5	matrix	Muscle	0.714286	7
TScrit.ng/µL.2.5	matrix	Skin	1	10
TScrit.ng/µL.2.5	preservation	Ethanol 96%	0.846154	13
TScrit.ng/µL.2.5	preservation	Frozen -20ºC	1	14
TScrit.ng/µL.2.5	matrix+preservation	Blubber + Ethanol 96%	1	5
TScrit.ng/µL.2.5	matrix+preservation	Blubber + Frozen -20ºC	1	5
TScrit.ng/µL.2.5	matrix+preservation	Muscle + Ethanol 96%	0.333333	3
TScrit.ng/µL.2.5	matrix+preservation	Muscle + Frozen -20ºC	1	4
TScrit.ng/µL.2.5	matrix+preservation	Skin + Ethanol 96%	1	5
TScrit.ng/µL.2.5	matrix+preservation	Skin + Frozen -20ºC	1	5
TScrit.ng/µL.10	matrix	Blubber	0.9	10
TScrit.ng/µL.10	matrix	Muscle	0.428571	7
TScrit.ng/µL.10	matrix	Skin	1	10
TScrit.ng/µL.10	preservation	Ethanol 96%	0.769231	13
TScrit.ng/µL.10	preservation	Frozen -20ºC	0.857143	14
TScrit.ng/µL.10	matrix+preservation	Blubber + Ethanol 96%	0.8	5
TScrit.ng/µL.10	matrix+preservation	Blubber + Frozen -20ºC	1	5
TScrit.ng/µL.10	matrix+preservation	Muscle + Ethanol 96%	0.333333	3
TScrit.ng/µL.10	matrix+preservation	Muscle + Frozen -20ºC	0.5	4
TScrit.ng/µL.10	matrix+preservation	Skin + Ethanol 96%	1	5
TScrit.ng/µL.10	matrix+preservation	Skin + Frozen -20ºC	1	5
TScrit.ng/µL.15	matrix	Blubber	0.9	10
TScrit.ng/µL.15	matrix	Muscle	0.142857	7
TScrit.ng/µL.15	matrix	Skin	1	10
TScrit.ng/µL.15	preservation	Ethanol 96%	0.692308	13
TScrit.ng/µL.15	preservation	Frozen -20ºC	0.785714	14
TScrit.ng/µL.15	matrix+preservation	Blubber + Ethanol 96%	0.8	5
TScrit.ng/µL.15	matrix+preservation	Blubber + Frozen -20ºC	1	5
TScrit.ng/µL.15	matrix+preservation	Muscle + Ethanol 96%	0	3
TScrit.ng/µL.15	matrix+preservation	Muscle + Frozen -20ºC	0.25	4
TScrit.ng/µL.15	matrix+preservation	Skin + Ethanol 96%	1	5
TScrit.ng/µL.15	matrix+preservation	Skin + Frozen -20ºC	1	5
TScrit.ng/µL.20	matrix	Blubber	0.9	10
TScrit.ng/µL.20	matrix	Muscle	0	7
TScrit.ng/µL.20	matrix	Skin	1	10
TScrit.ng/µL.20	preservation	Ethanol 96%	0.692308	13
TScrit.ng/µL.20	preservation	Frozen -20ºC	0.714286	14
TScrit.ng/µL.20	matrix+preservation	Blubber + Ethanol 96%	0.8	5
TScrit.ng/µL.20	matrix+preservation	Blubber + Frozen -20ºC	1	5
TScrit.ng/µL.20	matrix+preservation	Muscle + Ethanol 96%	0	3
TScrit.ng/µL.20	matrix+preservation	Muscle + Frozen -20ºC	0	4
TScrit.ng/µL.20	matrix+preservation	Skin + Ethanol 96%	1	5
TScrit.ng/µL.20	matrix+preservation	Skin + Frozen -20ºC	1	5
TScrit.ng/µL.50	matrix	Blubber	0.5	10
TScrit.ng/µL.50	matrix	Muscle	0	7
TScrit.ng/µL.50	matrix	Skin	0.9	10
TScrit.ng/µL.50	preservation	Ethanol 96%	0.461538	13
TScrit.ng/µL.50	preservation	Frozen -20ºC	0.571429	14
TScrit.ng/µL.50	matrix+preservation	Blubber + Ethanol 96%	0.4	5
TScrit.ng/µL.50	matrix+preservation	Blubber + Frozen -20ºC	0.6	5
TScrit.ng/µL.50	matrix+preservation	Muscle + Ethanol 96%	0	3
TScrit.ng/µL.50	matrix+preservation	Muscle + Frozen -20ºC	0	4
TScrit.ng/µL.50	matrix+preservation	Skin + Ethanol 96%	0.8	5
TScrit.ng/µL.50	matrix+preservation	Skin + Frozen -20ºC	1	5
TScrit.ng/µL.100	matrix	Blubber	0.1	10
TScrit.ng/µL.100	matrix	Muscle	0	7
TScrit.ng/µL.100	matrix	Skin	0.9	10
TScrit.ng/µL.100	preservation	Ethanol 96%	0.307692	13
TScrit.ng/µL.100	preservation	Frozen -20ºC	0.428571	14
TScrit.ng/µL.100	matrix+preservation	Blubber + Ethanol 96%	0	5
TScrit.ng/µL.100	matrix+preservation	Blubber + Frozen -20ºC	0.2	5
TScrit.ng/µL.100	matrix+preservation	Muscle + Ethanol 96%	0	3
TScrit.ng/µL.100	matrix+preservation	Muscle + Frozen -20ºC	0	4
TScrit.ng/µL.100	matrix+preservation	Skin + Ethanol 96%	0.8	5
TScrit.ng/µL.100	matrix+preservation	Skin + Frozen -20ºC	1	5
NDcrit.ng/µL.1	matrix	Blubber	1	10
NDcrit.ng/µL.1	matrix	Muscle	1	7
NDcrit.ng/µL.1	matrix	Skin	1	10
NDcrit.ng/µL.1	preservation	Ethanol 96%	1	13
NDcrit.ng/µL.1	preservation	Frozen -20ºC	1	14
NDcrit.ng/µL.1	matrix+preservation	Blubber + Ethanol 96%	1	5
NDcrit.ng/µL.1	matrix+preservation	Blubber + Frozen -20ºC	1	5
NDcrit.ng/µL.1	matrix+preservation	Muscle + Ethanol 96%	1	3
NDcrit.ng/µL.1	matrix+preservation	Muscle + Frozen -20ºC	1	4
NDcrit.ng/µL.1	matrix+preservation	Skin + Ethanol 96%	1	5
NDcrit.ng/µL.1	matrix+preservation	Skin + Frozen -20ºC	1	5
NDcrit.ng/µL.2	matrix	Blubber	1	10
NDcrit.ng/µL.2	matrix	Muscle	1	7
NDcrit.ng/µL.2	matrix	Skin	1	10
NDcrit.ng/µL.2	preservation	Ethanol 96%	1	13
NDcrit.ng/µL.2	preservation	Frozen -20ºC	1	14
NDcrit.ng/µL.2	matrix+preservation	Blubber + Ethanol 96%	1	5
NDcrit.ng/µL.2	matrix+preservation	Blubber + Frozen -20ºC	1	5
NDcrit.ng/µL.2	matrix+preservation	Muscle + Ethanol 96%	1	3
NDcrit.ng/µL.2	matrix+preservation	Muscle + Frozen -20ºC	1	4
NDcrit.ng/µL.2	matrix+preservation	Skin + Ethanol 96%	1	5
NDcrit.ng/µL.2	matrix+preservation	Skin + Frozen -20ºC	1	5
NDcrit.ng/µL.2.5	matrix	Blubber	1	10
NDcrit.ng/µL.2.5	matrix	Muscle	1	7
NDcrit.ng/µL.2.5	matrix	Skin	1	10
NDcrit.ng/µL.2.5	preservation	Ethanol 96%	1	13
NDcrit.ng/µL.2.5	preservation	Frozen -20ºC	1	14
NDcrit.ng/µL.2.5	matrix+preservation	Blubber + Ethanol 96%	1	5
NDcrit.ng/µL.2.5	matrix+preservation	Blubber + Frozen -20ºC	1	5
NDcrit.ng/µL.2.5	matrix+preservation	Muscle + Ethanol 96%	1	3
NDcrit.ng/µL.2.5	matrix+preservation	Muscle + Frozen -20ºC	1	4
NDcrit.ng/µL.2.5	matrix+preservation	Skin + Ethanol 96%	1	5
NDcrit.ng/µL.2.5	matrix+preservation	Skin + Frozen -20ºC	1	5
NDcrit.ng/µL.10	matrix	Blubber	0.9	10
NDcrit.ng/µL.10	matrix	Muscle	0.857143	7
NDcrit.ng/µL.10	matrix	Skin	1	10
NDcrit.ng/µL.10	preservation	Ethanol 96%	0.846154	13
NDcrit.ng/µL.10	preservation	Frozen -20ºC	1	14
NDcrit.ng/µL.10	matrix+preservation	Blubber + Ethanol 96%	0.8	5
NDcrit.ng/µL.10	matrix+preservation	Blubber + Frozen -20ºC	1	5
NDcrit.ng/µL.10	matrix+preservation	Muscle + Ethanol 96%	0.666667	3
NDcrit.ng/µL.10	matrix+preservation	Muscle + Frozen -20ºC	1	4
NDcrit.ng/µL.10	matrix+preservation	Skin + Ethanol 96%	1	5
NDcrit.ng/µL.10	matrix+preservation	Skin + Frozen -20ºC	1	5
NDcrit.ng/µL.15	matrix	Blubber	0.9	10
NDcrit.ng/µL.15	matrix	Muscle	0.571429	7
NDcrit.ng/µL.15	matrix	Skin	1	10
NDcrit.ng/µL.15	preservation	Ethanol 96%	0.692308	13
NDcrit.ng/µL.15	preservation	Frozen -20ºC	1	14
NDcrit.ng/µL.15	matrix+preservation	Blubber + Ethanol 96%	0.8	5
NDcrit.ng/µL.15	matrix+preservation	Blubber + Frozen -20ºC	1	5
NDcrit.ng/µL.15	matrix+preservation	Muscle + Ethanol 96%	0	3
NDcrit.ng/µL.15	matrix+preservation	Muscle + Frozen -20ºC	1	4
NDcrit.ng/µL.15	matrix+preservation	Skin + Ethanol 96%	1	5
NDcrit.ng/µL.15	matrix+preservation	Skin + Frozen -20ºC	1	5
NDcrit.ng/µL.20	matrix	Blubber	0.9	10
NDcrit.ng/µL.20	matrix	Muscle	0.428571	7
NDcrit.ng/µL.20	matrix	Skin	1	10
NDcrit.ng/µL.20	preservation	Ethanol 96%	0.692308	13
NDcrit.ng/µL.20	preservation	Frozen -20ºC	0.928571	14
NDcrit.ng/µL.20	matrix+preservation	Blubber + Ethanol 96%	0.8	5
NDcrit.ng/µL.20	matrix+preservation	Blubber + Frozen -20ºC	1	5
NDcrit.ng/µL.20	matrix+preservation	Muscle + Ethanol 96%	0	3
NDcrit.ng/µL.20	matrix+preservation	Muscle + Frozen -20ºC	0.75	4
NDcrit.ng/µL.20	matrix+preservation	Skin + Ethanol 96%	1	5
NDcrit.ng/µL.20	matrix+preservation	Skin + Frozen -20ºC	1	5
NDcrit.ng/µL.50	matrix	Blubber	0.6	10
NDcrit.ng/µL.50	matrix	Muscle	0	7
NDcrit.ng/µL.50	matrix	Skin	0.9	10
NDcrit.ng/µL.50	preservation	Ethanol 96%	0.538462	13
NDcrit.ng/µL.50	preservation	Frozen -20ºC	0.571429	14
NDcrit.ng/µL.50	matrix+preservation	Blubber + Ethanol 96%	0.6	5
NDcrit.ng/µL.50	matrix+preservation	Blubber + Frozen -20ºC	0.6	5
NDcrit.ng/µL.50	matrix+preservation	Muscle + Ethanol 96%	0	3
NDcrit.ng/µL.50	matrix+preservation	Muscle + Frozen -20ºC	0	4
NDcrit.ng/µL.50	matrix+preservation	Skin + Ethanol 96%	0.8	5
NDcrit.ng/µL.50	matrix+preservation	Skin + Frozen -20ºC	1	5
NDcrit.ng/µL.100	matrix	Blubber	0.4	10
NDcrit.ng/µL.100	matrix	Muscle	0	7
NDcrit.ng/µL.100	matrix	Skin	0.9	10
NDcrit.ng/µL.100	preservation	Ethanol 96%	0.538462	13
NDcrit.ng/µL.100	preservation	Frozen -20ºC	0.428571	14
NDcrit.ng/µL.100	matrix+preservation	Blubber + Ethanol 96%	0.6	5
NDcrit.ng/µL.100	matrix+preservation	Blubber + Frozen -20ºC	0.2	5
NDcrit.ng/µL.100	matrix+preservation	Muscle + Ethanol 96%	0	3
NDcrit.ng/µL.100	matrix+preservation	Muscle + Frozen -20ºC	0	4
NDcrit.ng/µL.100	matrix+preservation	Skin + Ethanol 96%	0.8	5
NDcrit.ng/µL.100	matrix+preservation	Skin + Frozen -20ºC	1	5
NDcrit.260/280.1.8/2	matrix	Blubber	0.8	10
NDcrit.260/280.1.8/2	matrix	Muscle	0.571429	7
NDcrit.260/280.1.8/2	matrix	Skin	1	10
NDcrit.260/280.1.8/2	preservation	Ethanol 96%	0.846154	13
NDcrit.260/280.1.8/2	preservation	Frozen -20ºC	0.785714	14
NDcrit.260/280.1.8/2	matrix+preservation	Blubber + Ethanol 96%	0.8	5
NDcrit.260/280.1.8/2	matrix+preservation	Blubber + Frozen -20ºC	0.8	5
NDcrit.260/280.1.8/2	matrix+preservation	Muscle + Ethanol 96%	0.666667	3
NDcrit.260/280.1.8/2	matrix+preservation	Muscle + Frozen -20ºC	0.5	4
NDcrit.260/280.1.8/2	matrix+preservation	Skin + Ethanol 96%	1	5
NDcrit.260/280.1.8/2	matrix+preservation	Skin + Frozen -20ºC	1	5
NDcrit.260/280.1.75/2	matrix	Blubber	0.8	10
NDcrit.260/280.1.75/2	matrix	Muscle	0.571429	7
NDcrit.260/280.1.75/2	matrix	Skin	1	10
NDcrit.260/280.1.75/2	preservation	Ethanol 96%	0.846154	13
NDcrit.260/280.1.75/2	preservation	Frozen -20ºC	0.785714	14
NDcrit.260/280.1.75/2	matrix+preservation	Blubber + Ethanol 96%	0.8	5
NDcrit.260/280.1.75/2	matrix+preservation	Blubber + Frozen -20ºC	0.8	5
NDcrit.260/280.1.75/2	matrix+preservation	Muscle + Ethanol 96%	0.666667	3
NDcrit.260/280.1.75/2	matrix+preservation	Muscle + Frozen -20ºC	0.5	4
NDcrit.260/280.1.75/2	matrix+preservation	Skin + Ethanol 96%	1	5
NDcrit.260/280.1.75/2	matrix+preservation	Skin + Frozen -20ºC	1	5
NDcrit.260/230.0/3	matrix	Blubber	0.9	10
NDcrit.260/230.0/3	matrix	Muscle	1	7
NDcrit.260/230.0/3	matrix	Skin	1	10
NDcrit.260/230.0/3	preservation	Ethanol 96%	1	13
NDcrit.260/230.0/3	preservation	Frozen -20ºC	0.928571	14
NDcrit.260/230.0/3	matrix+preservation	Blubber + Ethanol 96%	1	5
NDcrit.260/230.0/3	matrix+preservation	Blubber + Frozen -20ºC	0.8	5
NDcrit.260/230.0/3	matrix+preservation	Muscle + Ethanol 96%	1	3
NDcrit.260/230.0/3	matrix+preservation	Muscle + Frozen -20ºC	1	4
NDcrit.260/230.0/3	matrix+preservation	Skin + Ethanol 96%	1	5
NDcrit.260/230.0/3	matrix+preservation	Skin + Frozen -20ºC	1	5
NDcrit.260/230.1.4/2.6	matrix	Blubber	0.8	10
NDcrit.260/230.1.4/2.6	matrix	Muscle	0.714286	7
NDcrit.260/230.1.4/2.6	matrix	Skin	1	10
NDcrit.260/230.1.4/2.6	preservation	Ethanol 96%	0.769231	13
NDcrit.260/230.1.4/2.6	preservation	Frozen -20ºC	0.928571	14
NDcrit.260/230.1.4/2.6	matrix+preservation	Blubber + Ethanol 96%	0.8	5
NDcrit.260/230.1.4/2.6	matrix+preservation	Blubber + Frozen -20ºC	0.8	5
NDcrit.260/230.1.4/2.6	matrix+preservation	Muscle + Ethanol 96%	0.333333	3
NDcrit.260/230.1.4/2.6	matrix+preservation	Muscle + Frozen -20ºC	1	4
NDcrit.260/230.1.4/2.6	matrix+preservation	Skin + Ethanol 96%	1	5
NDcrit.260/230.1.4/2.6	matrix+preservation	Skin + Frozen -20ºC	1	5
NDcrit.260/230.1.5/2.6	matrix	Blubber	0.7	10
NDcrit.260/230.1.5/2.6	matrix	Muscle	0.428571	7
NDcrit.260/230.1.5/2.6	matrix	Skin	1	10
NDcrit.260/230.1.5/2.6	preservation	Ethanol 96%	0.615385	13
NDcrit.260/230.1.5/2.6	preservation	Frozen -20ºC	0.857143	14
NDcrit.260/230.1.5/2.6	matrix+preservation	Blubber + Ethanol 96%	0.6	5
NDcrit.260/230.1.5/2.6	matrix+preservation	Blubber + Frozen -20ºC	0.8	5
NDcrit.260/230.1.5/2.6	matrix+preservation	Muscle + Ethanol 96%	0	3
NDcrit.260/230.1.5/2.6	matrix+preservation	Muscle + Frozen -20ºC	0.75	4
NDcrit.260/230.1.5/2.6	matrix+preservation	Skin + Ethanol 96%	1	5
NDcrit.260/230.1.5/2.6	matrix+preservation	Skin + Frozen -20ºC	1	5
NDcrit.260/230.1.8/2.2	matrix	Blubber	0.3	10
NDcrit.260/230.1.8/2.2	matrix	Muscle	0.142857	7
NDcrit.260/230.1.8/2.2	matrix	Skin	0.4	10
NDcrit.260/230.1.8/2.2	preservation	Ethanol 96%	0.230769	13
NDcrit.260/230.1.8/2.2	preservation	Frozen -20ºC	0.357143	14
NDcrit.260/230.1.8/2.2	matrix+preservation	Blubber + Ethanol 96%	0	5
NDcrit.260/230.1.8/2.2	matrix+preservation	Blubber + Frozen -20ºC	0.6	5
NDcrit.260/230.1.8/2.2	matrix+preservation	Muscle + Ethanol 96%	0	3
NDcrit.260/230.1.8/2.2	matrix+preservation	Muscle + Frozen -20ºC	0.25	4
NDcrit.260/230.1.8/2.2	matrix+preservation	Skin + Ethanol 96%	0.6	5
NDcrit.260/230.1.8/2.2	matrix+preservation	Skin + Frozen -20ºC	0.2	5
NDcrit.260/230.2.0/2.2	matrix	Blubber	0.3	10
NDcrit.260/230.2.0/2.2	matrix	Muscle	0.142857	7
NDcrit.260/230.2.0/2.2	matrix	Skin	0.4	10
NDcrit.260/230.2.0/2.2	preservation	Ethanol 96%	0.230769	13
NDcrit.260/230.2.0/2.2	preservation	Frozen -20ºC	0.357143	14
NDcrit.260/230.2.0/2.2	matrix+preservation	Blubber + Ethanol 96%	0	5
NDcrit.260/230.2.0/2.2	matrix+preservation	Blubber + Frozen -20ºC	0.6	5
NDcrit.260/230.2.0/2.2	matrix+preservation	Muscle + Ethanol 96%	0	3
NDcrit.260/230.2.0/2.2	matrix+preservation	Muscle + Frozen -20ºC	0.25	4
NDcrit.260/230.2.0/2.2	matrix+preservation	Skin + Ethanol 96%	0.6	5
NDcrit.260/230.2.0/2.2	matrix+preservation	Skin + Frozen -20ºC	0.2	5
TScrit.DIN.4	matrix	Blubber	1	10
TScrit.DIN.4	matrix	Muscle	1	5
TScrit.DIN.4	matrix	Skin	1	10
TScrit.DIN.4	preservation	Ethanol 96%	1	11
TScrit.DIN.4	preservation	Frozen -20ºC	1	14
TScrit.DIN.4	matrix+preservation	Blubber + Ethanol 96%	1	5
TScrit.DIN.4	matrix+preservation	Blubber + Frozen -20ºC	1	5
TScrit.DIN.4	matrix+preservation	Muscle + Ethanol 96%	1	1
TScrit.DIN.4	matrix+preservation	Muscle + Frozen -20ºC	1	4
TScrit.DIN.4	matrix+preservation	Skin + Ethanol 96%	1	5
TScrit.DIN.4	matrix+preservation	Skin + Frozen -20ºC	1	5
TScrit.DIN.5	matrix	Blubber	1	10
TScrit.DIN.5	matrix	Muscle	1	5
TScrit.DIN.5	matrix	Skin	0.9	10
TScrit.DIN.5	preservation	Ethanol 96%	1	11
TScrit.DIN.5	preservation	Frozen -20ºC	0.928571	14
TScrit.DIN.5	matrix+preservation	Blubber + Ethanol 96%	1	5
TScrit.DIN.5	matrix+preservation	Blubber + Frozen -20ºC	1	5
TScrit.DIN.5	matrix+preservation	Muscle + Ethanol 96%	1	1
TScrit.DIN.5	matrix+preservation	Muscle + Frozen -20ºC	1	4
TScrit.DIN.5	matrix+preservation	Skin + Ethanol 96%	1	5
TScrit.DIN.5	matrix+preservation	Skin + Frozen -20ºC	0.8	5
TScrit.DIN.7	matrix	Blubber	0.6	10
TScrit.DIN.7	matrix	Muscle	0.4	5
TScrit.DIN.7	matrix	Skin	0	10
TScrit.DIN.7	preservation	Ethanol 96%	0.363636	11
TScrit.DIN.7	preservation	Frozen -20ºC	0.285714	14
TScrit.DIN.7	matrix+preservation	Blubber + Ethanol 96%	0.6	5
TScrit.DIN.7	matrix+preservation	Blubber + Frozen -20ºC	0.6	5
TScrit.DIN.7	matrix+preservation	Muscle + Ethanol 96%	1	1
TScrit.DIN.7	matrix+preservation	Muscle + Frozen -20ºC	0.25	4
TScrit.DIN.7	matrix+preservation	Skin + Ethanol 96%	0	5
TScrit.DIN.7	matrix+preservation	Skin + Frozen -20ºC	0	5
TScrit.DIN.8	matrix	Blubber	0.1	10
TScrit.DIN.8	matrix	Muscle	0	5
TScrit.DIN.8	matrix	Skin	0	10
TScrit.DIN.8	preservation	Ethanol 96%	0.0909091	11
TScrit.DIN.8	preservation	Frozen -20ºC	0	14
TScrit.DIN.8	matrix+preservation	Blubber + Ethanol 96%	0.2	5
TScrit.DIN.8	matrix+preservation	Blubber + Frozen -20ºC	0	5
TScrit.DIN.8	matrix+preservation	Muscle + Ethanol 96%	0	1
TScrit.DIN.8	matrix+preservation	Muscle + Frozen -20ºC	0	4
TScrit.DIN.8	matrix+preservation	Skin + Ethanol 96%	0	5
TScrit.DIN.8	matrix+preservation	Skin + Frozen -20ºC	0	5

## Sheet: GDA DCC2
sequencing.technique	criterion	intercept	preservation.method	tissue.matrix	inter.pm.tissue
Sanger Sequencing	TScrit.ng/µL.2.5	No variation (All Pass)	No variation (All Pass)	No variation (All Pass)	No variation (All Pass)
	NDcrit.ng/µL.2.5	No variation (All Pass)	No variation (All Pass)	No variation (All Pass)	No variation (All Pass)
	NDcrit.260/280.1.8/2	0.346	0.261	0.005	0.676
	NDcrit.260/230.1.8/2.2	0.008	0.126	0.316	0.966
	TScrit.DIN.7	< 0.001	0.205	0.001	0.060
WGS (non-FFPE)	TScrit.ng/µL.10	0.005	0.873	0.561	0.210
	NDcrit.ng/µL.10	No variation (All Pass)	No variation (All Pass)	No variation (All Pass)	No variation (All Pass)
	NDcrit.260/280.1.8/2	0.346	0.261	0.005	0.676
	NDcrit.260/230.1.8/2.2	0.008	0.126	0.316	0.966
	TScrit.DIN.7	< 0.001	0.205	0.001	0.060
WGS (FFPE)	TScrit.ng/µL.10	0.005	0.873	0.561	0.210
	NDcrit.ng/µL.10	No variation (All Pass)	No variation (All Pass)	No variation (All Pass)	No variation (All Pass)
	TScrit.DIN.4	0.908	0.990	0.185	0.999
PCR-Free WGS	TScrit.ng/µL.20	0.831	0.007	0.023	0.054
	NDcrit.ng/µL.20	< 0.001	0.155	0.634	0.582
	NDcrit.260/280.1.8/2	0.346	0.261	0.005	0.676
	NDcrit.260/230.2.0/2.2	0.011	0.197	0.665	0.665
	TScrit.DIN.5	0.609	0.586	0.442	0.747
Nextera DNA XT	TScrit.ng/µL.1	No variation (All Pass)	No variation (All Pass)	No variation (All Pass)	No variation (All Pass)
	NDcrit.ng/µL.1	No variation (All Pass)	No variation (All Pass)	No variation (All Pass)	No variation (All Pass)
	NDcrit.260/280.1.8/2	0.346	0.261	0.005	0.676
	NDcrit.260/230.2.0/2.2	0.011	0.197	0.665	0.665
	TScrit.DIN.7	< 0.001	0.205	0.001	0.060
PacBio CLR	TScrit.ng/µL.50	0.608	0.034	< 0.001	0.253
	NDcrit.ng/µL.50	0.800	0.032	0.003	0.101
	NDcrit.260/280.1.75/2	0.309	0.263	0.015	0.570
	NDcrit.260/230.1.5/2.6	0.544	0.002	< 0.001	0.025
	TScrit.DIN.8	No variation (All Fail)	No variation (All Fail)	No variation (All Fail)	No variation (All Fail)
PacBio HiFi	TScrit.ng/µL.50	0.608	0.034	< 0.001	0.253
	NDcrit.ng/µL.50	0.800	0.032	0.003	0.101
	NDcrit.260/280.1.8/2	0.346	0.261	0.005	0.676
	NDcrit.260/230.1.5/2.6	0.544	0.002	< 0.001	0.025
	TScrit.DIN.8	No variation (All Fail)	No variation (All Fail)	No variation (All Fail)	No variation (All Fail)
Nanopore PromethiON	TScrit.ng/µL.100	< 0.001	1.000	< 0.001	1.000
	NDcrit.ng/µL.100	0.132	0.858	< 0.001	0.202
	NDcrit.260/280.1.75/2	0.309	0.263	0.015	0.570
	NDcrit.260/230.1.4/2.6	0.545	0.002	< 0.001	0.025
	TScrit.DIN.7	< 0.001	0.205	0.001	0.060
Target Capture (Genomic)	TScrit.ng/µL.1	No variation (All Pass)	No variation (All Pass)	No variation (All Pass)	No variation (All Pass)
	NDcrit.ng/µL.1	No variation (All Pass)	No variation (All Pass)	No variation (All Pass)	No variation (All Pass)
	NDcrit.260/280.1.8/2	0.346	0.261	0.005	0.676
	NDcrit.260/230.2.0/2.2	0.011	0.197	0.665	0.665
	TScrit.DIN.7	< 0.001	0.205	0.001	0.060
Targe Capture (FFPE)	TScrit.ng/µL.2	No variation (All Pass)	No variation (All Pass)	No variation (All Pass)	No variation (All Pass)
	NDcrit.ng/µL.2	No variation (All Pass)	No variation (All Pass)	No variation (All Pass)	No variation (All Pass)
	TScrit.DIN.4	0.908	0.990	0.185	0.999
Methylation (WGBS)	TScrit.ng/µL.10	0.005	0.873	0.561	0.210
	NDcrit.ng/µL.10	No variation (All Pass)	No variation (All Pass)	No variation (All Pass)	No variation (All Pass)
	NDcrit.260/280.1.8/2	0.346	0.261	0.005	0.676
	NDcrit.260/230.0/3	No variation (All Pass)	No variation (All Pass)	No variation (All Pass)	No variation (All Pass)
	TScrit.DIN.8	No variation (All Fail)	No variation (All Fail)	No variation (All Fail)	No variation (All Fail)
Methylation (RRBS)	TScrit.ng/µL.20	0.831	0.007	0.023	0.054
	NDcrit.ng/µL.20	< 0.001	0.155	0.634	0.582
	NDcrit.260/280.1.8/2	0.346	0.261	0.005	0.676
	NDcrit.260/230.0/3	No variation (All Pass)	No variation (All Pass)	No variation (All Pass)	No variation (All Pass)
	TScrit.DIN.8	No variation (All Fail)	No variation (All Fail)	No variation (All Fail)	No variation (All Fail)

## Sheet: Pass Rate DCC2
criterion	grouping	group	pass.rate	n.samples
TScrit.ng/µL.1	matrix	Blubber	1	10
TScrit.ng/µL.1	matrix	Muscle	1	9
TScrit.ng/µL.1	matrix	Skin	1	10
TScrit.ng/µL.1	preservation	Ethanol 96%	1	15
TScrit.ng/µL.1	preservation	Frozen -20ºC	1	14
TScrit.ng/µL.1	matrix+preservation	Blubber + Ethanol 96%	1	5
TScrit.ng/µL.1	matrix+preservation	Blubber + Frozen -20ºC	1	5
TScrit.ng/µL.1	matrix+preservation	Muscle + Ethanol 96%	1	5
TScrit.ng/µL.1	matrix+preservation	Muscle + Frozen -20ºC	1	4
TScrit.ng/µL.1	matrix+preservation	Skin + Ethanol 96%	1	5
TScrit.ng/µL.1	matrix+preservation	Skin + Frozen -20ºC	1	5
TScrit.ng/µL.2	matrix	Blubber	1	10
TScrit.ng/µL.2	matrix	Muscle	1	9
TScrit.ng/µL.2	matrix	Skin	1	10
TScrit.ng/µL.2	preservation	Ethanol 96%	1	15
TScrit.ng/µL.2	preservation	Frozen -20ºC	1	14
TScrit.ng/µL.2	matrix+preservation	Blubber + Ethanol 96%	1	5
TScrit.ng/µL.2	matrix+preservation	Blubber + Frozen -20ºC	1	5
TScrit.ng/µL.2	matrix+preservation	Muscle + Ethanol 96%	1	5
TScrit.ng/µL.2	matrix+preservation	Muscle + Frozen -20ºC	1	4
TScrit.ng/µL.2	matrix+preservation	Skin + Ethanol 96%	1	5
TScrit.ng/µL.2	matrix+preservation	Skin + Frozen -20ºC	1	5
TScrit.ng/µL.2.5	matrix	Blubber	1	10
TScrit.ng/µL.2.5	matrix	Muscle	1	9
TScrit.ng/µL.2.5	matrix	Skin	1	10
TScrit.ng/µL.2.5	preservation	Ethanol 96%	1	15
TScrit.ng/µL.2.5	preservation	Frozen -20ºC	1	14
TScrit.ng/µL.2.5	matrix+preservation	Blubber + Ethanol 96%	1	5
TScrit.ng/µL.2.5	matrix+preservation	Blubber + Frozen -20ºC	1	5
TScrit.ng/µL.2.5	matrix+preservation	Muscle + Ethanol 96%	1	5
TScrit.ng/µL.2.5	matrix+preservation	Muscle + Frozen -20ºC	1	4
TScrit.ng/µL.2.5	matrix+preservation	Skin + Ethanol 96%	1	5
TScrit.ng/µL.2.5	matrix+preservation	Skin + Frozen -20ºC	1	5
TScrit.ng/µL.10	matrix	Blubber	0.9	10
TScrit.ng/µL.10	matrix	Muscle	0.888889	9
TScrit.ng/µL.10	matrix	Skin	1	10
TScrit.ng/µL.10	preservation	Ethanol 96%	0.933333	15
TScrit.ng/µL.10	preservation	Frozen -20ºC	0.928571	14
TScrit.ng/µL.10	matrix+preservation	Blubber + Ethanol 96%	0.8	5
TScrit.ng/µL.10	matrix+preservation	Blubber + Frozen -20ºC	1	5
TScrit.ng/µL.10	matrix+preservation	Muscle + Ethanol 96%	1	5
TScrit.ng/µL.10	matrix+preservation	Muscle + Frozen -20ºC	0.75	4
TScrit.ng/µL.10	matrix+preservation	Skin + Ethanol 96%	1	5
TScrit.ng/µL.10	matrix+preservation	Skin + Frozen -20ºC	1	5
TScrit.ng/µL.15	matrix	Blubber	0.6	10
TScrit.ng/µL.15	matrix	Muscle	0.666667	9
TScrit.ng/µL.15	matrix	Skin	1	10
TScrit.ng/µL.15	preservation	Ethanol 96%	0.6	15
TScrit.ng/µL.15	preservation	Frozen -20ºC	0.928571	14
TScrit.ng/µL.15	matrix+preservation	Blubber + Ethanol 96%	0.2	5
TScrit.ng/µL.15	matrix+preservation	Blubber + Frozen -20ºC	1	5
TScrit.ng/µL.15	matrix+preservation	Muscle + Ethanol 96%	0.6	5
TScrit.ng/µL.15	matrix+preservation	Muscle + Frozen -20ºC	0.75	4
TScrit.ng/µL.15	matrix+preservation	Skin + Ethanol 96%	1	5
TScrit.ng/µL.15	matrix+preservation	Skin + Frozen -20ºC	1	5
TScrit.ng/µL.20	matrix	Blubber	0.6	10
TScrit.ng/µL.20	matrix	Muscle	0.555556	9
TScrit.ng/µL.20	matrix	Skin	1	10
TScrit.ng/µL.20	preservation	Ethanol 96%	0.533333	15
TScrit.ng/µL.20	preservation	Frozen -20ºC	0.928571	14
TScrit.ng/µL.20	matrix+preservation	Blubber + Ethanol 96%	0.2	5
TScrit.ng/µL.20	matrix+preservation	Blubber + Frozen -20ºC	1	5
TScrit.ng/µL.20	matrix+preservation	Muscle + Ethanol 96%	0.4	5
TScrit.ng/µL.20	matrix+preservation	Muscle + Frozen -20ºC	0.75	4
TScrit.ng/µL.20	matrix+preservation	Skin + Ethanol 96%	1	5
TScrit.ng/µL.20	matrix+preservation	Skin + Frozen -20ºC	1	5
TScrit.ng/µL.50	matrix	Blubber	0.2	10
TScrit.ng/µL.50	matrix	Muscle	0.111111	9
TScrit.ng/µL.50	matrix	Skin	1	10
TScrit.ng/µL.50	preservation	Ethanol 96%	0.333333	15
TScrit.ng/µL.50	preservation	Frozen -20ºC	0.571429	14
TScrit.ng/µL.50	matrix+preservation	Blubber + Ethanol 96%	0	5
TScrit.ng/µL.50	matrix+preservation	Blubber + Frozen -20ºC	0.4	5
TScrit.ng/µL.50	matrix+preservation	Muscle + Ethanol 96%	0	5
TScrit.ng/µL.50	matrix+preservation	Muscle + Frozen -20ºC	0.25	4
TScrit.ng/µL.50	matrix+preservation	Skin + Ethanol 96%	1	5
TScrit.ng/µL.50	matrix+preservation	Skin + Frozen -20ºC	1	5
TScrit.ng/µL.100	matrix	Blubber	0	10
TScrit.ng/µL.100	matrix	Muscle	0	9
TScrit.ng/µL.100	matrix	Skin	1	10
TScrit.ng/µL.100	preservation	Ethanol 96%	0.333333	15
TScrit.ng/µL.100	preservation	Frozen -20ºC	0.357143	14
TScrit.ng/µL.100	matrix+preservation	Blubber + Ethanol 96%	0	5
TScrit.ng/µL.100	matrix+preservation	Blubber + Frozen -20ºC	0	5
TScrit.ng/µL.100	matrix+preservation	Muscle + Ethanol 96%	0	5
TScrit.ng/µL.100	matrix+preservation	Muscle + Frozen -20ºC	0	4
TScrit.ng/µL.100	matrix+preservation	Skin + Ethanol 96%	1	5
TScrit.ng/µL.100	matrix+preservation	Skin + Frozen -20ºC	1	5
NDcrit.ng/µL.1	matrix	Blubber	1	10
NDcrit.ng/µL.1	matrix	Muscle	1	9
NDcrit.ng/µL.1	matrix	Skin	1	10
NDcrit.ng/µL.1	preservation	Ethanol 96%	1	15
NDcrit.ng/µL.1	preservation	Frozen -20ºC	1	14
NDcrit.ng/µL.1	matrix+preservation	Blubber + Ethanol 96%	1	5
NDcrit.ng/µL.1	matrix+preservation	Blubber + Frozen -20ºC	1	5
NDcrit.ng/µL.1	matrix+preservation	Muscle + Ethanol 96%	1	5
NDcrit.ng/µL.1	matrix+preservation	Muscle + Frozen -20ºC	1	4
NDcrit.ng/µL.1	matrix+preservation	Skin + Ethanol 96%	1	5
NDcrit.ng/µL.1	matrix+preservation	Skin + Frozen -20ºC	1	5
NDcrit.ng/µL.2	matrix	Blubber	1	10
NDcrit.ng/µL.2	matrix	Muscle	1	9
NDcrit.ng/µL.2	matrix	Skin	1	10
NDcrit.ng/µL.2	preservation	Ethanol 96%	1	15
NDcrit.ng/µL.2	preservation	Frozen -20ºC	1	14
NDcrit.ng/µL.2	matrix+preservation	Blubber + Ethanol 96%	1	5
NDcrit.ng/µL.2	matrix+preservation	Blubber + Frozen -20ºC	1	5
NDcrit.ng/µL.2	matrix+preservation	Muscle + Ethanol 96%	1	5
NDcrit.ng/µL.2	matrix+preservation	Muscle + Frozen -20ºC	1	4
NDcrit.ng/µL.2	matrix+preservation	Skin + Ethanol 96%	1	5
NDcrit.ng/µL.2	matrix+preservation	Skin + Frozen -20ºC	1	5
NDcrit.ng/µL.2.5	matrix	Blubber	1	10
NDcrit.ng/µL.2.5	matrix	Muscle	1	9
NDcrit.ng/µL.2.5	matrix	Skin	1	10
NDcrit.ng/µL.2.5	preservation	Ethanol 96%	1	15
NDcrit.ng/µL.2.5	preservation	Frozen -20ºC	1	14
NDcrit.ng/µL.2.5	matrix+preservation	Blubber + Ethanol 96%	1	5
NDcrit.ng/µL.2.5	matrix+preservation	Blubber + Frozen -20ºC	1	5
NDcrit.ng/µL.2.5	matrix+preservation	Muscle + Ethanol 96%	1	5
NDcrit.ng/µL.2.5	matrix+preservation	Muscle + Frozen -20ºC	1	4
NDcrit.ng/µL.2.5	matrix+preservation	Skin + Ethanol 96%	1	5
NDcrit.ng/µL.2.5	matrix+preservation	Skin + Frozen -20ºC	1	5
NDcrit.ng/µL.10	matrix	Blubber	1	10
NDcrit.ng/µL.10	matrix	Muscle	1	9
NDcrit.ng/µL.10	matrix	Skin	1	10
NDcrit.ng/µL.10	preservation	Ethanol 96%	1	15
NDcrit.ng/µL.10	preservation	Frozen -20ºC	1	14
NDcrit.ng/µL.10	matrix+preservation	Blubber + Ethanol 96%	1	5
NDcrit.ng/µL.10	matrix+preservation	Blubber + Frozen -20ºC	1	5
NDcrit.ng/µL.10	matrix+preservation	Muscle + Ethanol 96%	1	5
NDcrit.ng/µL.10	matrix+preservation	Muscle + Frozen -20ºC	1	4
NDcrit.ng/µL.10	matrix+preservation	Skin + Ethanol 96%	1	5
NDcrit.ng/µL.10	matrix+preservation	Skin + Frozen -20ºC	1	5
NDcrit.ng/µL.15	matrix	Blubber	1	10
NDcrit.ng/µL.15	matrix	Muscle	1	9
NDcrit.ng/µL.15	matrix	Skin	1	10
NDcrit.ng/µL.15	preservation	Ethanol 96%	1	15
NDcrit.ng/µL.15	preservation	Frozen -20ºC	1	14
NDcrit.ng/µL.15	matrix+preservation	Blubber + Ethanol 96%	1	5
NDcrit.ng/µL.15	matrix+preservation	Blubber + Frozen -20ºC	1	5
NDcrit.ng/µL.15	matrix+preservation	Muscle + Ethanol 96%	1	5
NDcrit.ng/µL.15	matrix+preservation	Muscle + Frozen -20ºC	1	4
NDcrit.ng/µL.15	matrix+preservation	Skin + Ethanol 96%	1	5
NDcrit.ng/µL.15	matrix+preservation	Skin + Frozen -20ºC	1	5
NDcrit.ng/µL.20	matrix	Blubber	0.9	10
NDcrit.ng/µL.20	matrix	Muscle	0.888889	9
NDcrit.ng/µL.20	matrix	Skin	1	10
NDcrit.ng/µL.20	preservation	Ethanol 96%	0.866667	15
NDcrit.ng/µL.20	preservation	Frozen -20ºC	1	14
NDcrit.ng/µL.20	matrix+preservation	Blubber + Ethanol 96%	0.8	5
NDcrit.ng/µL.20	matrix+preservation	Blubber + Frozen -20ºC	1	5
NDcrit.ng/µL.20	matrix+preservation	Muscle + Ethanol 96%	0.8	5
NDcrit.ng/µL.20	matrix+preservation	Muscle + Frozen -20ºC	1	4
NDcrit.ng/µL.20	matrix+preservation	Skin + Ethanol 96%	1	5
NDcrit.ng/µL.20	matrix+preservation	Skin + Frozen -20ºC	1	5
NDcrit.ng/µL.50	matrix	Blubber	0.5	10
NDcrit.ng/µL.50	matrix	Muscle	0.333333	9
NDcrit.ng/µL.50	matrix	Skin	1	10
NDcrit.ng/µL.50	preservation	Ethanol 96%	0.466667	15
NDcrit.ng/µL.50	preservation	Frozen -20ºC	0.785714	14
NDcrit.ng/µL.50	matrix+preservation	Blubber + Ethanol 96%	0.4	5
NDcrit.ng/µL.50	matrix+preservation	Blubber + Frozen -20ºC	0.6	5
NDcrit.ng/µL.50	matrix+preservation	Muscle + Ethanol 96%	0	5
NDcrit.ng/µL.50	matrix+preservation	Muscle + Frozen -20ºC	0.75	4
NDcrit.ng/µL.50	matrix+preservation	Skin + Ethanol 96%	1	5
NDcrit.ng/µL.50	matrix+preservation	Skin + Frozen -20ºC	1	5
NDcrit.ng/µL.100	matrix	Blubber	0.1	10
NDcrit.ng/µL.100	matrix	Muscle	0.111111	9
NDcrit.ng/µL.100	matrix	Skin	1	10
NDcrit.ng/µL.100	preservation	Ethanol 96%	0.4	15
NDcrit.ng/µL.100	preservation	Frozen -20ºC	0.428571	14
NDcrit.ng/µL.100	matrix+preservation	Blubber + Ethanol 96%	0.2	5
NDcrit.ng/µL.100	matrix+preservation	Blubber + Frozen -20ºC	0	5
NDcrit.ng/µL.100	matrix+preservation	Muscle + Ethanol 96%	0	5
NDcrit.ng/µL.100	matrix+preservation	Muscle + Frozen -20ºC	0.25	4
NDcrit.ng/µL.100	matrix+preservation	Skin + Ethanol 96%	1	5
NDcrit.ng/µL.100	matrix+preservation	Skin + Frozen -20ºC	1	5
NDcrit.260/280.1.8/2	matrix	Blubber	0.3	10
NDcrit.260/280.1.8/2	matrix	Muscle	0.555556	9
NDcrit.260/280.1.8/2	matrix	Skin	1	10
NDcrit.260/280.1.8/2	preservation	Ethanol 96%	0.533333	15
NDcrit.260/280.1.8/2	preservation	Frozen -20ºC	0.714286	14
NDcrit.260/280.1.8/2	matrix+preservation	Blubber + Ethanol 96%	0.2	5
NDcrit.260/280.1.8/2	matrix+preservation	Blubber + Frozen -20ºC	0.4	5
NDcrit.260/280.1.8/2	matrix+preservation	Muscle + Ethanol 96%	0.4	5
NDcrit.260/280.1.8/2	matrix+preservation	Muscle + Frozen -20ºC	0.75	4
NDcrit.260/280.1.8/2	matrix+preservation	Skin + Ethanol 96%	1	5
NDcrit.260/280.1.8/2	matrix+preservation	Skin + Frozen -20ºC	1	5
NDcrit.260/280.1.75/2	matrix	Blubber	0.4	10
NDcrit.260/280.1.75/2	matrix	Muscle	0.666667	9
NDcrit.260/280.1.75/2	matrix	Skin	1	10
NDcrit.260/280.1.75/2	preservation	Ethanol 96%	0.6	15
NDcrit.260/280.1.75/2	preservation	Frozen -20ºC	0.785714	14
NDcrit.260/280.1.75/2	matrix+preservation	Blubber + Ethanol 96%	0.2	5
NDcrit.260/280.1.75/2	matrix+preservation	Blubber + Frozen -20ºC	0.6	5
NDcrit.260/280.1.75/2	matrix+preservation	Muscle + Ethanol 96%	0.6	5
NDcrit.260/280.1.75/2	matrix+preservation	Muscle + Frozen -20ºC	0.75	4
NDcrit.260/280.1.75/2	matrix+preservation	Skin + Ethanol 96%	1	5
NDcrit.260/280.1.75/2	matrix+preservation	Skin + Frozen -20ºC	1	5
NDcrit.260/230.0/3	matrix	Blubber	1	10
NDcrit.260/230.0/3	matrix	Muscle	1	9
NDcrit.260/230.0/3	matrix	Skin	1	10
NDcrit.260/230.0/3	preservation	Ethanol 96%	1	15
NDcrit.260/230.0/3	preservation	Frozen -20ºC	1	14
NDcrit.260/230.0/3	matrix+preservation	Blubber + Ethanol 96%	1	5
NDcrit.260/230.0/3	matrix+preservation	Blubber + Frozen -20ºC	1	5
NDcrit.260/230.0/3	matrix+preservation	Muscle + Ethanol 96%	1	5
NDcrit.260/230.0/3	matrix+preservation	Muscle + Frozen -20ºC	1	4
NDcrit.260/230.0/3	matrix+preservation	Skin + Ethanol 96%	1	5
NDcrit.260/230.0/3	matrix+preservation	Skin + Frozen -20ºC	1	5
NDcrit.260/230.1.4/2.6	matrix	Blubber	0.4	10
NDcrit.260/230.1.4/2.6	matrix	Muscle	0.777778	9
NDcrit.260/230.1.4/2.6	matrix	Skin	1	10
NDcrit.260/230.1.4/2.6	preservation	Ethanol 96%	0.533333	15
NDcrit.260/230.1.4/2.6	preservation	Frozen -20ºC	0.928571	14
NDcrit.260/230.1.4/2.6	matrix+preservation	Blubber + Ethanol 96%	0	5
NDcrit.260/230.1.4/2.6	matrix+preservation	Blubber + Frozen -20ºC	0.8	5
NDcrit.260/230.1.4/2.6	matrix+preservation	Muscle + Ethanol 96%	0.6	5
NDcrit.260/230.1.4/2.6	matrix+preservation	Muscle + Frozen -20ºC	1	4
NDcrit.260/230.1.4/2.6	matrix+preservation	Skin + Ethanol 96%	1	5
NDcrit.260/230.1.4/2.6	matrix+preservation	Skin + Frozen -20ºC	1	5
NDcrit.260/230.1.5/2.6	matrix	Blubber	0.4	10
NDcrit.260/230.1.5/2.6	matrix	Muscle	0.777778	9
NDcrit.260/230.1.5/2.6	matrix	Skin	1	10
NDcrit.260/230.1.5/2.6	preservation	Ethanol 96%	0.533333	15
NDcrit.260/230.1.5/2.6	preservation	Frozen -20ºC	0.928571	14
NDcrit.260/230.1.5/2.6	matrix+preservation	Blubber + Ethanol 96%	0	5
NDcrit.260/230.1.5/2.6	matrix+preservation	Blubber + Frozen -20ºC	0.8	5
NDcrit.260/230.1.5/2.6	matrix+preservation	Muscle + Ethanol 96%	0.6	5
NDcrit.260/230.1.5/2.6	matrix+preservation	Muscle + Frozen -20ºC	1	4
NDcrit.260/230.1.5/2.6	matrix+preservation	Skin + Ethanol 96%	1	5
NDcrit.260/230.1.5/2.6	matrix+preservation	Skin + Frozen -20ºC	1	5
NDcrit.260/230.1.8/2.2	matrix	Blubber	0.1	10
NDcrit.260/230.1.8/2.2	matrix	Muscle	0.333333	9
NDcrit.260/230.1.8/2.2	matrix	Skin	0.1	10
NDcrit.260/230.1.8/2.2	preservation	Ethanol 96%	0.0666667	15
NDcrit.260/230.1.8/2.2	preservation	Frozen -20ºC	0.285714	14
NDcrit.260/230.1.8/2.2	matrix+preservation	Blubber + Ethanol 96%	0	5
NDcrit.260/230.1.8/2.2	matrix+preservation	Blubber + Frozen -20ºC	0.2	5
NDcrit.260/230.1.8/2.2	matrix+preservation	Muscle + Ethanol 96%	0.2	5
NDcrit.260/230.1.8/2.2	matrix+preservation	Muscle + Frozen -20ºC	0.5	4
NDcrit.260/230.1.8/2.2	matrix+preservation	Skin + Ethanol 96%	0	5
NDcrit.260/230.1.8/2.2	matrix+preservation	Skin + Frozen -20ºC	0.2	5
NDcrit.260/230.2.0/2.2	matrix	Blubber	0.1	10
NDcrit.260/230.2.0/2.2	matrix	Muscle	0	9
NDcrit.260/230.2.0/2.2	matrix	Skin	0.1	10
NDcrit.260/230.2.0/2.2	preservation	Ethanol 96%	0	15
NDcrit.260/230.2.0/2.2	preservation	Frozen -20ºC	0.142857	14
NDcrit.260/230.2.0/2.2	matrix+preservation	Blubber + Ethanol 96%	0	5
NDcrit.260/230.2.0/2.2	matrix+preservation	Blubber + Frozen -20ºC	0.2	5
NDcrit.260/230.2.0/2.2	matrix+preservation	Muscle + Ethanol 96%	0	5
NDcrit.260/230.2.0/2.2	matrix+preservation	Muscle + Frozen -20ºC	0	4
NDcrit.260/230.2.0/2.2	matrix+preservation	Skin + Ethanol 96%	0	5
NDcrit.260/230.2.0/2.2	matrix+preservation	Skin + Frozen -20ºC	0.2	5
TScrit.DIN.4	matrix	Blubber	0.8	10
TScrit.DIN.4	matrix	Muscle	1	9
TScrit.DIN.4	matrix	Skin	1	10
TScrit.DIN.4	preservation	Ethanol 96%	0.933333	15
TScrit.DIN.4	preservation	Frozen -20ºC	0.928571	14
TScrit.DIN.4	matrix+preservation	Blubber + Ethanol 96%	0.8	5
TScrit.DIN.4	matrix+preservation	Blubber + Frozen -20ºC	0.8	5
TScrit.DIN.4	matrix+preservation	Muscle + Ethanol 96%	1	5
TScrit.DIN.4	matrix+preservation	Muscle + Frozen -20ºC	1	4
TScrit.DIN.4	matrix+preservation	Skin + Ethanol 96%	1	5
TScrit.DIN.4	matrix+preservation	Skin + Frozen -20ºC	1	5
TScrit.DIN.5	matrix	Blubber	0.8	10
TScrit.DIN.5	matrix	Muscle	1	9
TScrit.DIN.5	matrix	Skin	0.9	10
TScrit.DIN.5	preservation	Ethanol 96%	0.933333	15
TScrit.DIN.5	preservation	Frozen -20ºC	0.857143	14
TScrit.DIN.5	matrix+preservation	Blubber + Ethanol 96%	0.8	5
TScrit.DIN.5	matrix+preservation	Blubber + Frozen -20ºC	0.8	5
TScrit.DIN.5	matrix+preservation	Muscle + Ethanol 96%	1	5
TScrit.DIN.5	matrix+preservation	Muscle + Frozen -20ºC	1	4
TScrit.DIN.5	matrix+preservation	Skin + Ethanol 96%	1	5
TScrit.DIN.5	matrix+preservation	Skin + Frozen -20ºC	0.8	5
TScrit.DIN.7	matrix	Blubber	0.3	10
TScrit.DIN.7	matrix	Muscle	0.666667	9
TScrit.DIN.7	matrix	Skin	0	10
TScrit.DIN.7	preservation	Ethanol 96%	0.4	15
TScrit.DIN.7	preservation	Frozen -20ºC	0.214286	14
TScrit.DIN.7	matrix+preservation	Blubber + Ethanol 96%	0.6	5
TScrit.DIN.7	matrix+preservation	Blubber + Frozen -20ºC	0	5
TScrit.DIN.7	matrix+preservation	Muscle + Ethanol 96%	0.6	5
TScrit.DIN.7	matrix+preservation	Muscle + Frozen -20ºC	0.75	4
TScrit.DIN.7	matrix+preservation	Skin + Ethanol 96%	0	5
TScrit.DIN.7	matrix+preservation	Skin + Frozen -20ºC	0	5
TScrit.DIN.8	matrix	Blubber	0	10
TScrit.DIN.8	matrix	Muscle	0	9
TScrit.DIN.8	matrix	Skin	0	10
TScrit.DIN.8	preservation	Ethanol 96%	0	15
TScrit.DIN.8	preservation	Frozen -20ºC	0	14
TScrit.DIN.8	matrix+preservation	Blubber + Ethanol 96%	0	5
TScrit.DIN.8	matrix+preservation	Blubber + Frozen -20ºC	0	5
TScrit.DIN.8	matrix+preservation	Muscle + Ethanol 96%	0	5
TScrit.DIN.8	matrix+preservation	Muscle + Frozen -20ºC	0	4
TScrit.DIN.8	matrix+preservation	Skin + Ethanol 96%	0	5
TScrit.DIN.8	matrix+preservation	Skin + Frozen -20ºC	0	5

## Sheet: GDA DCC3
sequencing.technique	criterion	intercept	preservation.method	tissue.matrix	inter.pm.tissue
Sanger Sequencing	TScrit.ng/µL.2.5	No variation (All Pass)	No variation (All Pass)	No variation (All Pass)	No variation (All Pass)
	NDcrit.ng/µL.2.5	No variation (All Pass)	No variation (All Pass)	No variation (All Pass)	No variation (All Pass)
	NDcrit.260/280.1.8/2	0.599	1.000	0.049	0.588
	NDcrit.260/230.1.8/2.2	< 0.001	0.541	< 0.001	0.685
	TScrit.DIN.7	< 0.001	0.326	0.381	0.381
WGS (non-FFPE)	TScrit.ng/µL.10	No variation (All Pass)	No variation (All Pass)	No variation (All Pass)	No variation (All Pass)
	NDcrit.ng/µL.10	No variation (All Pass)	No variation (All Pass)	No variation (All Pass)	No variation (All Pass)
	NDcrit.260/280.1.8/2	0.599	1.000	0.049	0.588
	NDcrit.260/230.1.8/2.2	< 0.001	0.541	< 0.001	0.685
	TScrit.DIN.7	< 0.001	0.326	0.381	0.381
WGS (FFPE)	TScrit.ng/µL.10	No variation (All Pass)	No variation (All Pass)	No variation (All Pass)	No variation (All Pass)
	NDcrit.ng/µL.10	No variation (All Pass)	No variation (All Pass)	No variation (All Pass)	No variation (All Pass)
	TScrit.DIN.4	< 0.001	0.283	0.742	0.742
PCR-Free WGS	TScrit.ng/µL.20	< 0.001	1.000	0.168	1.000
	NDcrit.ng/µL.20	No variation (All Pass)	No variation (All Pass)	No variation (All Pass)	No variation (All Pass)
	NDcrit.260/280.1.8/2	0.599	1.000	0.049	0.588
	NDcrit.260/230.2.0/2.2	< 0.001	0.538	0.047	0.681
	TScrit.DIN.5	0.042	0.399	0.113	0.833
Nextera DNA XT	TScrit.ng/µL.1	No variation (All Pass)	No variation (All Pass)	No variation (All Pass)	No variation (All Pass)
	NDcrit.ng/µL.1	No variation (All Pass)	No variation (All Pass)	No variation (All Pass)	No variation (All Pass)
	NDcrit.260/280.1.8/2	0.599	1.000	0.049	0.588
	NDcrit.260/230.2.0/2.2	< 0.001	0.538	0.047	0.681
	TScrit.DIN.7	< 0.001	0.326	0.381	0.381
PacBio CLR	TScrit.ng/µL.50	0.096	0.362	< 0.001	0.434
	NDcrit.ng/µL.50	0.116	0.647	< 0.001	0.808
	NDcrit.260/280.1.75/2	< 0.001	0.676	0.119	0.837
	NDcrit.260/230.1.5/2.6	0.051	0.541	< 0.001	0.685
	TScrit.DIN.8	No variation (All Fail)	No variation (All Fail)	No variation (All Fail)	No variation (All Fail)
PacBio HiFi	TScrit.ng/µL.50	0.096	0.362	< 0.001	0.434
	NDcrit.ng/µL.50	0.116	0.647	< 0.001	0.808
	NDcrit.260/280.1.8/2	0.599	1.000	0.049	0.588
	NDcrit.260/230.1.5/2.6	0.051	0.541	< 0.001	0.685
	TScrit.DIN.8	No variation (All Fail)	No variation (All Fail)	No variation (All Fail)	No variation (All Fail)
Nanopore PromethiON	TScrit.ng/µL.100	< 0.001	0.311	< 0.001	0.359
	NDcrit.ng/µL.100	< 0.001	0.157	< 0.001	0.593
	NDcrit.260/280.1.75/2	< 0.001	0.676	0.119	0.837
	NDcrit.260/230.1.4/2.6	< 0.001	0.506	0.030	0.640
	TScrit.DIN.7	< 0.001	0.326	0.381	0.381
Target Capture (Genomic)	TScrit.ng/µL.1	No variation (All Pass)	No variation (All Pass)	No variation (All Pass)	No variation (All Pass)
	NDcrit.ng/µL.1	No variation (All Pass)	No variation (All Pass)	No variation (All Pass)	No variation (All Pass)
	NDcrit.260/280.1.8/2	0.599	1.000	0.049	0.588
	NDcrit.260/230.2.0/2.2	< 0.001	0.538	0.047	0.681
	TScrit.DIN.7	< 0.001	0.326	0.381	0.381
Targe Capture (FFPE)	TScrit.ng/µL.2	No variation (All Pass)	No variation (All Pass)	No variation (All Pass)	No variation (All Pass)
	NDcrit.ng/µL.2	No variation (All Pass)	No variation (All Pass)	No variation (All Pass)	No variation (All Pass)
	TScrit.DIN.4	< 0.001	0.283	0.742	0.742
Methylation (WGBS)	TScrit.ng/µL.10	No variation (All Pass)	No variation (All Pass)	No variation (All Pass)	No variation (All Pass)
	NDcrit.ng/µL.10	No variation (All Pass)	No variation (All Pass)	No variation (All Pass)	No variation (All Pass)
	NDcrit.260/280.1.8/2	0.599	1.000	0.049	0.588
	NDcrit.260/230.0/3	No variation (All Pass)	No variation (All Pass)	No variation (All Pass)	No variation (All Pass)
	TScrit.DIN.8	No variation (All Fail)	No variation (All Fail)	No variation (All Fail)	No variation (All Fail)
Methylation (RRBS)	TScrit.ng/µL.20	< 0.001	1.000	0.168	1.000
	NDcrit.ng/µL.20	No variation (All Pass)	No variation (All Pass)	No variation (All Pass)	No variation (All Pass)
	NDcrit.260/280.1.8/2	0.599	1.000	0.049	0.588
	NDcrit.260/230.0/3	No variation (All Pass)	No variation (All Pass)	No variation (All Pass)	No variation (All Pass)
	TScrit.DIN.8	No variation (All Fail)	No variation (All Fail)	No variation (All Fail)	No variation (All Fail)

## Sheet: Pass rate DCC3
criterion	grouping	group	pass.rate	n.samples
TScrit.ng/µL.1	matrix	Blubber	1	10
TScrit.ng/µL.1	matrix	Muscle	1	10
TScrit.ng/µL.1	matrix	Skin	1	10
TScrit.ng/µL.1	preservation	Ethanol 96%	1	15
TScrit.ng/µL.1	preservation	Frozen -20ºC	1	15
TScrit.ng/µL.1	matrix+preservation	Blubber + Ethanol 96%	1	5
TScrit.ng/µL.1	matrix+preservation	Blubber + Frozen -20ºC	1	5
TScrit.ng/µL.1	matrix+preservation	Muscle + Ethanol 96%	1	5
TScrit.ng/µL.1	matrix+preservation	Muscle + Frozen -20ºC	1	5
TScrit.ng/µL.1	matrix+preservation	Skin + Ethanol 96%	1	5
TScrit.ng/µL.1	matrix+preservation	Skin + Frozen -20ºC	1	5
TScrit.ng/µL.2	matrix	Blubber	1	10
TScrit.ng/µL.2	matrix	Muscle	1	10
TScrit.ng/µL.2	matrix	Skin	1	10
TScrit.ng/µL.2	preservation	Ethanol 96%	1	15
TScrit.ng/µL.2	preservation	Frozen -20ºC	1	15
TScrit.ng/µL.2	matrix+preservation	Blubber + Ethanol 96%	1	5
TScrit.ng/µL.2	matrix+preservation	Blubber + Frozen -20ºC	1	5
TScrit.ng/µL.2	matrix+preservation	Muscle + Ethanol 96%	1	5
TScrit.ng/µL.2	matrix+preservation	Muscle + Frozen -20ºC	1	5
TScrit.ng/µL.2	matrix+preservation	Skin + Ethanol 96%	1	5
TScrit.ng/µL.2	matrix+preservation	Skin + Frozen -20ºC	1	5
TScrit.ng/µL.2.5	matrix	Blubber	1	10
TScrit.ng/µL.2.5	matrix	Muscle	1	10
TScrit.ng/µL.2.5	matrix	Skin	1	10
TScrit.ng/µL.2.5	preservation	Ethanol 96%	1	15
TScrit.ng/µL.2.5	preservation	Frozen -20ºC	1	15
TScrit.ng/µL.2.5	matrix+preservation	Blubber + Ethanol 96%	1	5
TScrit.ng/µL.2.5	matrix+preservation	Blubber + Frozen -20ºC	1	5
TScrit.ng/µL.2.5	matrix+preservation	Muscle + Ethanol 96%	1	5
TScrit.ng/µL.2.5	matrix+preservation	Muscle + Frozen -20ºC	1	5
TScrit.ng/µL.2.5	matrix+preservation	Skin + Ethanol 96%	1	5
TScrit.ng/µL.2.5	matrix+preservation	Skin + Frozen -20ºC	1	5
TScrit.ng/µL.10	matrix	Blubber	1	10
TScrit.ng/µL.10	matrix	Muscle	1	10
TScrit.ng/µL.10	matrix	Skin	1	10
TScrit.ng/µL.10	preservation	Ethanol 96%	1	15
TScrit.ng/µL.10	preservation	Frozen -20ºC	1	15
TScrit.ng/µL.10	matrix+preservation	Blubber + Ethanol 96%	1	5
TScrit.ng/µL.10	matrix+preservation	Blubber + Frozen -20ºC	1	5
TScrit.ng/µL.10	matrix+preservation	Muscle + Ethanol 96%	1	5
TScrit.ng/µL.10	matrix+preservation	Muscle + Frozen -20ºC	1	5
TScrit.ng/µL.10	matrix+preservation	Skin + Ethanol 96%	1	5
TScrit.ng/µL.10	matrix+preservation	Skin + Frozen -20ºC	1	5
TScrit.ng/µL.15	matrix	Blubber	1	10
TScrit.ng/µL.15	matrix	Muscle	0.9	10
TScrit.ng/µL.15	matrix	Skin	1	10
TScrit.ng/µL.15	preservation	Ethanol 96%	1	15
TScrit.ng/µL.15	preservation	Frozen -20ºC	0.933333	15
TScrit.ng/µL.15	matrix+preservation	Blubber + Ethanol 96%	1	5
TScrit.ng/µL.15	matrix+preservation	Blubber + Frozen -20ºC	1	5
TScrit.ng/µL.15	matrix+preservation	Muscle + Ethanol 96%	1	5
TScrit.ng/µL.15	matrix+preservation	Muscle + Frozen -20ºC	0.8	5
TScrit.ng/µL.15	matrix+preservation	Skin + Ethanol 96%	1	5
TScrit.ng/µL.15	matrix+preservation	Skin + Frozen -20ºC	1	5
TScrit.ng/µL.20	matrix	Blubber	1	10
TScrit.ng/µL.20	matrix	Muscle	0.8	10
TScrit.ng/µL.20	matrix	Skin	1	10
TScrit.ng/µL.20	preservation	Ethanol 96%	0.933333	15
TScrit.ng/µL.20	preservation	Frozen -20ºC	0.933333	15
TScrit.ng/µL.20	matrix+preservation	Blubber + Ethanol 96%	1	5
TScrit.ng/µL.20	matrix+preservation	Blubber + Frozen -20ºC	1	5
TScrit.ng/µL.20	matrix+preservation	Muscle + Ethanol 96%	0.8	5
TScrit.ng/µL.20	matrix+preservation	Muscle + Frozen -20ºC	0.8	5
TScrit.ng/µL.20	matrix+preservation	Skin + Ethanol 96%	1	5
TScrit.ng/µL.20	matrix+preservation	Skin + Frozen -20ºC	1	5
TScrit.ng/µL.50	matrix	Blubber	0.6	10
TScrit.ng/µL.50	matrix	Muscle	0.2	10
TScrit.ng/µL.50	matrix	Skin	1	10
TScrit.ng/µL.50	preservation	Ethanol 96%	0.533333	15
TScrit.ng/µL.50	preservation	Frozen -20ºC	0.666667	15
TScrit.ng/µL.50	matrix+preservation	Blubber + Ethanol 96%	0.4	5
TScrit.ng/µL.50	matrix+preservation	Blubber + Frozen -20ºC	0.8	5
TScrit.ng/µL.50	matrix+preservation	Muscle + Ethanol 96%	0.2	5
TScrit.ng/µL.50	matrix+preservation	Muscle + Frozen -20ºC	0.2	5
TScrit.ng/µL.50	matrix+preservation	Skin + Ethanol 96%	1	5
TScrit.ng/µL.50	matrix+preservation	Skin + Frozen -20ºC	1	5
TScrit.ng/µL.100	matrix	Blubber	0.1	10
TScrit.ng/µL.100	matrix	Muscle	0	10
TScrit.ng/µL.100	matrix	Skin	1	10
TScrit.ng/µL.100	preservation	Ethanol 96%	0.333333	15
TScrit.ng/µL.100	preservation	Frozen -20ºC	0.4	15
TScrit.ng/µL.100	matrix+preservation	Blubber + Ethanol 96%	0	5
TScrit.ng/µL.100	matrix+preservation	Blubber + Frozen -20ºC	0.2	5
TScrit.ng/µL.100	matrix+preservation	Muscle + Ethanol 96%	0	5
TScrit.ng/µL.100	matrix+preservation	Muscle + Frozen -20ºC	0	5
TScrit.ng/µL.100	matrix+preservation	Skin + Ethanol 96%	1	5
TScrit.ng/µL.100	matrix+preservation	Skin + Frozen -20ºC	1	5
NDcrit.ng/µL.1	matrix	Blubber	1	10
NDcrit.ng/µL.1	matrix	Muscle	1	10
NDcrit.ng/µL.1	matrix	Skin	1	10
NDcrit.ng/µL.1	preservation	Ethanol 96%	1	15
NDcrit.ng/µL.1	preservation	Frozen -20ºC	1	15
NDcrit.ng/µL.1	matrix+preservation	Blubber + Ethanol 96%	1	5
NDcrit.ng/µL.1	matrix+preservation	Blubber + Frozen -20ºC	1	5
NDcrit.ng/µL.1	matrix+preservation	Muscle + Ethanol 96%	1	5
NDcrit.ng/µL.1	matrix+preservation	Muscle + Frozen -20ºC	1	5
NDcrit.ng/µL.1	matrix+preservation	Skin + Ethanol 96%	1	5
NDcrit.ng/µL.1	matrix+preservation	Skin + Frozen -20ºC	1	5
NDcrit.ng/µL.2	matrix	Blubber	1	10
NDcrit.ng/µL.2	matrix	Muscle	1	10
NDcrit.ng/µL.2	matrix	Skin	1	10
NDcrit.ng/µL.2	preservation	Ethanol 96%	1	15
NDcrit.ng/µL.2	preservation	Frozen -20ºC	1	15
NDcrit.ng/µL.2	matrix+preservation	Blubber + Ethanol 96%	1	5
NDcrit.ng/µL.2	matrix+preservation	Blubber + Frozen -20ºC	1	5
NDcrit.ng/µL.2	matrix+preservation	Muscle + Ethanol 96%	1	5
NDcrit.ng/µL.2	matrix+preservation	Muscle + Frozen -20ºC	1	5
NDcrit.ng/µL.2	matrix+preservation	Skin + Ethanol 96%	1	5
NDcrit.ng/µL.2	matrix+preservation	Skin + Frozen -20ºC	1	5
NDcrit.ng/µL.2.5	matrix	Blubber	1	10
NDcrit.ng/µL.2.5	matrix	Muscle	1	10
NDcrit.ng/µL.2.5	matrix	Skin	1	10
NDcrit.ng/µL.2.5	preservation	Ethanol 96%	1	15
NDcrit.ng/µL.2.5	preservation	Frozen -20ºC	1	15
NDcrit.ng/µL.2.5	matrix+preservation	Blubber + Ethanol 96%	1	5
NDcrit.ng/µL.2.5	matrix+preservation	Blubber + Frozen -20ºC	1	5
NDcrit.ng/µL.2.5	matrix+preservation	Muscle + Ethanol 96%	1	5
NDcrit.ng/µL.2.5	matrix+preservation	Muscle + Frozen -20ºC	1	5
NDcrit.ng/µL.2.5	matrix+preservation	Skin + Ethanol 96%	1	5
NDcrit.ng/µL.2.5	matrix+preservation	Skin + Frozen -20ºC	1	5
NDcrit.ng/µL.10	matrix	Blubber	1	10
NDcrit.ng/µL.10	matrix	Muscle	1	10
NDcrit.ng/µL.10	matrix	Skin	1	10
NDcrit.ng/µL.10	preservation	Ethanol 96%	1	15
NDcrit.ng/µL.10	preservation	Frozen -20ºC	1	15
NDcrit.ng/µL.10	matrix+preservation	Blubber + Ethanol 96%	1	5
NDcrit.ng/µL.10	matrix+preservation	Blubber + Frozen -20ºC	1	5
NDcrit.ng/µL.10	matrix+preservation	Muscle + Ethanol 96%	1	5
NDcrit.ng/µL.10	matrix+preservation	Muscle + Frozen -20ºC	1	5
NDcrit.ng/µL.10	matrix+preservation	Skin + Ethanol 96%	1	5
NDcrit.ng/µL.10	matrix+preservation	Skin + Frozen -20ºC	1	5
NDcrit.ng/µL.15	matrix	Blubber	1	10
NDcrit.ng/µL.15	matrix	Muscle	1	10
NDcrit.ng/µL.15	matrix	Skin	1	10
NDcrit.ng/µL.15	preservation	Ethanol 96%	1	15
NDcrit.ng/µL.15	preservation	Frozen -20ºC	1	15
NDcrit.ng/µL.15	matrix+preservation	Blubber + Ethanol 96%	1	5
NDcrit.ng/µL.15	matrix+preservation	Blubber + Frozen -20ºC	1	5
NDcrit.ng/µL.15	matrix+preservation	Muscle + Ethanol 96%	1	5
NDcrit.ng/µL.15	matrix+preservation	Muscle + Frozen -20ºC	1	5
NDcrit.ng/µL.15	matrix+preservation	Skin + Ethanol 96%	1	5
NDcrit.ng/µL.15	matrix+preservation	Skin + Frozen -20ºC	1	5
NDcrit.ng/µL.20	matrix	Blubber	1	10
NDcrit.ng/µL.20	matrix	Muscle	1	10
NDcrit.ng/µL.20	matrix	Skin	1	10
NDcrit.ng/µL.20	preservation	Ethanol 96%	1	15
NDcrit.ng/µL.20	preservation	Frozen -20ºC	1	15
NDcrit.ng/µL.20	matrix+preservation	Blubber + Ethanol 96%	1	5
NDcrit.ng/µL.20	matrix+preservation	Blubber + Frozen -20ºC	1	5
NDcrit.ng/µL.20	matrix+preservation	Muscle + Ethanol 96%	1	5
NDcrit.ng/µL.20	matrix+preservation	Muscle + Frozen -20ºC	1	5
NDcrit.ng/µL.20	matrix+preservation	Skin + Ethanol 96%	1	5
NDcrit.ng/µL.20	matrix+preservation	Skin + Frozen -20ºC	1	5
NDcrit.ng/µL.50	matrix	Blubber	0.7	10
NDcrit.ng/µL.50	matrix	Muscle	0.2	10
NDcrit.ng/µL.50	matrix	Skin	1	10
NDcrit.ng/µL.50	preservation	Ethanol 96%	0.666667	15
NDcrit.ng/µL.50	preservation	Frozen -20ºC	0.6	15
NDcrit.ng/µL.50	matrix+preservation	Blubber + Ethanol 96%	0.8	5
NDcrit.ng/µL.50	matrix+preservation	Blubber + Frozen -20ºC	0.6	5
NDcrit.ng/µL.50	matrix+preservation	Muscle + Ethanol 96%	0.2	5
NDcrit.ng/µL.50	matrix+preservation	Muscle + Frozen -20ºC	0.2	5
NDcrit.ng/µL.50	matrix+preservation	Skin + Ethanol 96%	1	5
NDcrit.ng/µL.50	matrix+preservation	Skin + Frozen -20ºC	1	5
NDcrit.ng/µL.100	matrix	Blubber	0.1	10
NDcrit.ng/µL.100	matrix	Muscle	0.1	10
NDcrit.ng/µL.100	matrix	Skin	1	10
NDcrit.ng/µL.100	preservation	Ethanol 96%	0.333333	15
NDcrit.ng/µL.100	preservation	Frozen -20ºC	0.466667	15
NDcrit.ng/µL.100	matrix+preservation	Blubber + Ethanol 96%	0	5
NDcrit.ng/µL.100	matrix+preservation	Blubber + Frozen -20ºC	0.2	5
NDcrit.ng/µL.100	matrix+preservation	Muscle + Ethanol 96%	0	5
NDcrit.ng/µL.100	matrix+preservation	Muscle + Frozen -20ºC	0.2	5
NDcrit.ng/µL.100	matrix+preservation	Skin + Ethanol 96%	1	5
NDcrit.ng/µL.100	matrix+preservation	Skin + Frozen -20ºC	1	5
NDcrit.260/280.1.8/2	matrix	Blubber	0.5	10
NDcrit.260/280.1.8/2	matrix	Muscle	0.7	10
NDcrit.260/280.1.8/2	matrix	Skin	1	10
NDcrit.260/280.1.8/2	preservation	Ethanol 96%	0.733333	15
NDcrit.260/280.1.8/2	preservation	Frozen -20ºC	0.733333	15
NDcrit.260/280.1.8/2	matrix+preservation	Blubber + Ethanol 96%	0.4	5
NDcrit.260/280.1.8/2	matrix+preservation	Blubber + Frozen -20ºC	0.6	5
NDcrit.260/280.1.8/2	matrix+preservation	Muscle + Ethanol 96%	0.8	5
NDcrit.260/280.1.8/2	matrix+preservation	Muscle + Frozen -20ºC	0.6	5
NDcrit.260/280.1.8/2	matrix+preservation	Skin + Ethanol 96%	1	5
NDcrit.260/280.1.8/2	matrix+preservation	Skin + Frozen -20ºC	1	5
NDcrit.260/280.1.75/2	matrix	Blubber	0.6	10
NDcrit.260/280.1.75/2	matrix	Muscle	0.7	10
NDcrit.260/280.1.75/2	matrix	Skin	1	10
NDcrit.260/280.1.75/2	preservation	Ethanol 96%	0.8	15
NDcrit.260/280.1.75/2	preservation	Frozen -20ºC	0.733333	15
NDcrit.260/280.1.75/2	matrix+preservation	Blubber + Ethanol 96%	0.6	5
NDcrit.260/280.1.75/2	matrix+preservation	Blubber + Frozen -20ºC	0.6	5
NDcrit.260/280.1.75/2	matrix+preservation	Muscle + Ethanol 96%	0.8	5
NDcrit.260/280.1.75/2	matrix+preservation	Muscle + Frozen -20ºC	0.6	5
NDcrit.260/280.1.75/2	matrix+preservation	Skin + Ethanol 96%	1	5
NDcrit.260/280.1.75/2	matrix+preservation	Skin + Frozen -20ºC	1	5
NDcrit.260/230.0/3	matrix	Blubber	1	10
NDcrit.260/230.0/3	matrix	Muscle	1	10
NDcrit.260/230.0/3	matrix	Skin	1	10
NDcrit.260/230.0/3	preservation	Ethanol 96%	1	15
NDcrit.260/230.0/3	preservation	Frozen -20ºC	1	15
NDcrit.260/230.0/3	matrix+preservation	Blubber + Ethanol 96%	1	5
NDcrit.260/230.0/3	matrix+preservation	Blubber + Frozen -20ºC	1	5
NDcrit.260/230.0/3	matrix+preservation	Muscle + Ethanol 96%	1	5
NDcrit.260/230.0/3	matrix+preservation	Muscle + Frozen -20ºC	1	5
NDcrit.260/230.0/3	matrix+preservation	Skin + Ethanol 96%	1	5
NDcrit.260/230.0/3	matrix+preservation	Skin + Frozen -20ºC	1	5
NDcrit.260/230.1.4/2.6	matrix	Blubber	0.7	10
NDcrit.260/230.1.4/2.6	matrix	Muscle	1	10
NDcrit.260/230.1.4/2.6	matrix	Skin	1	10
NDcrit.260/230.1.4/2.6	preservation	Ethanol 96%	0.866667	15
NDcrit.260/230.1.4/2.6	preservation	Frozen -20ºC	0.933333	15
NDcrit.260/230.1.4/2.6	matrix+preservation	Blubber + Ethanol 96%	0.6	5
NDcrit.260/230.1.4/2.6	matrix+preservation	Blubber + Frozen -20ºC	0.8	5
NDcrit.260/230.1.4/2.6	matrix+preservation	Muscle + Ethanol 96%	1	5
NDcrit.260/230.1.4/2.6	matrix+preservation	Muscle + Frozen -20ºC	1	5
NDcrit.260/230.1.4/2.6	matrix+preservation	Skin + Ethanol 96%	1	5
NDcrit.260/230.1.4/2.6	matrix+preservation	Skin + Frozen -20ºC	1	5
NDcrit.260/230.1.5/2.6	matrix	Blubber	0.3	10
NDcrit.260/230.1.5/2.6	matrix	Muscle	1	10
NDcrit.260/230.1.5/2.6	matrix	Skin	1	10
NDcrit.260/230.1.5/2.6	preservation	Ethanol 96%	0.733333	15
NDcrit.260/230.1.5/2.6	preservation	Frozen -20ºC	0.8	15
NDcrit.260/230.1.5/2.6	matrix+preservation	Blubber + Ethanol 96%	0.2	5
NDcrit.260/230.1.5/2.6	matrix+preservation	Blubber + Frozen -20ºC	0.4	5
NDcrit.260/230.1.5/2.6	matrix+preservation	Muscle + Ethanol 96%	1	5
NDcrit.260/230.1.5/2.6	matrix+preservation	Muscle + Frozen -20ºC	1	5
NDcrit.260/230.1.5/2.6	matrix+preservation	Skin + Ethanol 96%	1	5
NDcrit.260/230.1.5/2.6	matrix+preservation	Skin + Frozen -20ºC	1	5
NDcrit.260/230.1.8/2.2	matrix	Blubber	0	10
NDcrit.260/230.1.8/2.2	matrix	Muscle	0.7	10
NDcrit.260/230.1.8/2.2	matrix	Skin	0	10
NDcrit.260/230.1.8/2.2	preservation	Ethanol 96%	0.266667	15
NDcrit.260/230.1.8/2.2	preservation	Frozen -20ºC	0.2	15
NDcrit.260/230.1.8/2.2	matrix+preservation	Blubber + Ethanol 96%	0	5
NDcrit.260/230.1.8/2.2	matrix+preservation	Blubber + Frozen -20ºC	0	5
NDcrit.260/230.1.8/2.2	matrix+preservation	Muscle + Ethanol 96%	0.8	5
NDcrit.260/230.1.8/2.2	matrix+preservation	Muscle + Frozen -20ºC	0.6	5
NDcrit.260/230.1.8/2.2	matrix+preservation	Skin + Ethanol 96%	0	5
NDcrit.260/230.1.8/2.2	matrix+preservation	Skin + Frozen -20ºC	0	5
NDcrit.260/230.2.0/2.2	matrix	Blubber	0	10
NDcrit.260/230.2.0/2.2	matrix	Muscle	0.3	10
NDcrit.260/230.2.0/2.2	matrix	Skin	0	10
NDcrit.260/230.2.0/2.2	preservation	Ethanol 96%	0.0666667	15
NDcrit.260/230.2.0/2.2	preservation	Frozen -20ºC	0.133333	15
NDcrit.260/230.2.0/2.2	matrix+preservation	Blubber + Ethanol 96%	0	5
NDcrit.260/230.2.0/2.2	matrix+preservation	Blubber + Frozen -20ºC	0	5
NDcrit.260/230.2.0/2.2	matrix+preservation	Muscle + Ethanol 96%	0.2	5
NDcrit.260/230.2.0/2.2	matrix+preservation	Muscle + Frozen -20ºC	0.4	5
NDcrit.260/230.2.0/2.2	matrix+preservation	Skin + Ethanol 96%	0	5
NDcrit.260/230.2.0/2.2	matrix+preservation	Skin + Frozen -20ºC	0	5
TScrit.DIN.4	matrix	Blubber	0.8	10
TScrit.DIN.4	matrix	Muscle	0.9	10
TScrit.DIN.4	matrix	Skin	0.9	10
TScrit.DIN.4	preservation	Ethanol 96%	0.933333	15
TScrit.DIN.4	preservation	Frozen -20ºC	0.8	15
TScrit.DIN.4	matrix+preservation	Blubber + Ethanol 96%	0.8	5
TScrit.DIN.4	matrix+preservation	Blubber + Frozen -20ºC	0.8	5
TScrit.DIN.4	matrix+preservation	Muscle + Ethanol 96%	1	5
TScrit.DIN.4	matrix+preservation	Muscle + Frozen -20ºC	0.8	5
TScrit.DIN.4	matrix+preservation	Skin + Ethanol 96%	1	5
TScrit.DIN.4	matrix+preservation	Skin + Frozen -20ºC	0.8	5
TScrit.DIN.5	matrix	Blubber	0.5	10
TScrit.DIN.5	matrix	Muscle	0.9	10
TScrit.DIN.5	matrix	Skin	0.8	10
TScrit.DIN.5	preservation	Ethanol 96%	0.8	15
TScrit.DIN.5	preservation	Frozen -20ºC	0.666667	15
TScrit.DIN.5	matrix+preservation	Blubber + Ethanol 96%	0.6	5
TScrit.DIN.5	matrix+preservation	Blubber + Frozen -20ºC	0.4	5
TScrit.DIN.5	matrix+preservation	Muscle + Ethanol 96%	1	5
TScrit.DIN.5	matrix+preservation	Muscle + Frozen -20ºC	0.8	5
TScrit.DIN.5	matrix+preservation	Skin + Ethanol 96%	0.8	5
TScrit.DIN.5	matrix+preservation	Skin + Frozen -20ºC	0.8	5
TScrit.DIN.7	matrix	Blubber	0	10
TScrit.DIN.7	matrix	Muscle	0.1	10
TScrit.DIN.7	matrix	Skin	0	10
TScrit.DIN.7	preservation	Ethanol 96%	0	15
TScrit.DIN.7	preservation	Frozen -20ºC	0.0666667	15
TScrit.DIN.7	matrix+preservation	Blubber + Ethanol 96%	0	5
TScrit.DIN.7	matrix+preservation	Blubber + Frozen -20ºC	0	5
TScrit.DIN.7	matrix+preservation	Muscle + Ethanol 96%	0	5
TScrit.DIN.7	matrix+preservation	Muscle + Frozen -20ºC	0.2	5
TScrit.DIN.7	matrix+preservation	Skin + Ethanol 96%	0	5
TScrit.DIN.7	matrix+preservation	Skin + Frozen -20ºC	0	5
TScrit.DIN.8	matrix	Blubber	0	10
TScrit.DIN.8	matrix	Muscle	0	10
TScrit.DIN.8	matrix	Skin	0	10
TScrit.DIN.8	preservation	Ethanol 96%	0	15
TScrit.DIN.8	preservation	Frozen -20ºC	0	15
TScrit.DIN.8	matrix+preservation	Blubber + Ethanol 96%	0	5
TScrit.DIN.8	matrix+preservation	Blubber + Frozen -20ºC	0	5
TScrit.DIN.8	matrix+preservation	Muscle + Ethanol 96%	0	5
TScrit.DIN.8	matrix+preservation	Muscle + Frozen -20ºC	0	5
TScrit.DIN.8	matrix+preservation	Skin + Ethanol 96%	0	5
TScrit.DIN.8	matrix+preservation	Skin + Frozen -20ºC	0	5

## Sheet: GDA DCC4
sequencing.technique	criterion	intercept	preservation.method	tissue.matrix	inter.pm.tissue
Sanger Sequencing	TScrit.ng/µL.2.5	0.028	1.000	0.062	1.000
	NDcrit.ng/µL.2.5	No variation (All Pass)	No variation (All Pass)	No variation (All Pass)	No variation (All Pass)
	NDcrit.260/280.1.8/2	0.056	0.267	0.654	0.068
	NDcrit.260/230.1.8/2.2	0.978	1.000	0.399	0.669
	TScrit.DIN.7	No variation (All Fail)	No variation (All Fail)	No variation (All Fail)	No variation (All Fail)
WGS (non-FFPE)	TScrit.ng/µL.10	0.038	0.644	0.021	0.804
	NDcrit.ng/µL.10	0.011	0.613	0.051	0.771
	NDcrit.260/280.1.8/2	0.056	0.267	0.654	0.068
	NDcrit.260/230.1.8/2.2	0.978	1.000	0.399	0.669
	TScrit.DIN.7	No variation (All Fail)	No variation (All Fail)	No variation (All Fail)	No variation (All Fail)
WGS (FFPE)	TScrit.ng/µL.10	0.038	0.644	0.021	0.804
	NDcrit.ng/µL.10	0.011	0.613	0.051	0.771
	TScrit.DIN.4	0.731	0.591	0.958	0.359
PCR-Free WGS	TScrit.ng/µL.20	0.215	0.718	0.592	0.592
	NDcrit.ng/µL.20	0.083	0.358	0.028	0.803
	NDcrit.260/280.1.8/2	0.056	0.267	0.654	0.068
	NDcrit.260/230.2.0/2.2	0.698	0.710	0.298	0.868
	TScrit.DIN.5	0.731	0.591	0.958	0.359
Nextera DNA XT	TScrit.ng/µL.1	No variation (All Pass)	No variation (All Pass)	No variation (All Pass)	No variation (All Pass)
	NDcrit.ng/µL.1	No variation (All Pass)	No variation (All Pass)	No variation (All Pass)	No variation (All Pass)
	NDcrit.260/280.1.8/2	0.056	0.267	0.654	0.068
	NDcrit.260/230.2.0/2.2	0.698	0.710	0.298	0.868
	TScrit.DIN.7	No variation (All Fail)	No variation (All Fail)	No variation (All Fail)	No variation (All Fail)
PacBio CLR	TScrit.ng/µL.50	0.291	0.693	0.032	0.344
	NDcrit.ng/µL.50	0.703	0.397	0.004	0.831
	NDcrit.260/280.1.75/2	0.191	0.714	0.872	0.049
	NDcrit.260/230.1.5/2.6	0.525	0.667	0.009	0.284
	TScrit.DIN.8	No variation (All Fail)	No variation (All Fail)	No variation (All Fail)	No variation (All Fail)
PacBio HiFi	TScrit.ng/µL.50	0.291	0.693	0.032	0.344
	NDcrit.ng/µL.50	0.703	0.397	0.004	0.831
	NDcrit.260/280.1.8/2	0.056	0.267	0.654	0.068
	NDcrit.260/230.1.5/2.6	0.525	0.667	0.009	0.284
	TScrit.DIN.8	No variation (All Fail)	No variation (All Fail)	No variation (All Fail)	No variation (All Fail)
Nanopore PromethiON	TScrit.ng/µL.100	0.143	1.000	0.015	0.495
	NDcrit.ng/µL.100	0.428	1.000	0.011	1.000
	NDcrit.260/280.1.75/2	0.191	0.714	0.872	0.049
	NDcrit.260/230.1.4/2.6	0.630	1.000	0.027	0.608
	TScrit.DIN.7	No variation (All Fail)	No variation (All Fail)	No variation (All Fail)	No variation (All Fail)
Target Capture (Genomic)	TScrit.ng/µL.1	No variation (All Pass)	No variation (All Pass)	No variation (All Pass)	No variation (All Pass)
	NDcrit.ng/µL.1	No variation (All Pass)	No variation (All Pass)	No variation (All Pass)	No variation (All Pass)
	NDcrit.260/280.1.8/2	0.056	0.267	0.654	0.068
	NDcrit.260/230.2.0/2.2	0.698	0.710	0.298	0.868
	TScrit.DIN.7	No variation (All Fail)	No variation (All Fail)	No variation (All Fail)	No variation (All Fail)
Targe Capture (FFPE)	TScrit.ng/µL.2	0.122	1.000	0.343	1.000
	NDcrit.ng/µL.2	No variation (All Pass)	No variation (All Pass)	No variation (All Pass)	No variation (All Pass)
	TScrit.DIN.4	0.731	0.591	0.958	0.359
Methylation (WGBS)	TScrit.ng/µL.10	0.038	0.644	0.021	0.804
	NDcrit.ng/µL.10	0.011	0.613	0.051	0.771
	NDcrit.260/280.1.8/2	0.056	0.267	0.654	0.068
	NDcrit.260/230.0/3	No variation (All Pass)	No variation (All Pass)	No variation (All Pass)	No variation (All Pass)
	TScrit.DIN.8	No variation (All Fail)	No variation (All Fail)	No variation (All Fail)	No variation (All Fail)
Methylation (RRBS)	TScrit.ng/µL.20	0.215	0.718	0.592	0.592
	NDcrit.ng/µL.20	0.083	0.358	0.028	0.803
	NDcrit.260/280.1.8/2	0.056	0.267	0.654	0.068
	NDcrit.260/230.0/3	No variation (All Pass)	No variation (All Pass)	No variation (All Pass)	No variation (All Pass)
	TScrit.DIN.8	No variation (All Fail)	No variation (All Fail)	No variation (All Fail)	No variation (All Fail)

## Sheet: Pass rate DCC4
criterion	grouping	group	pass.rate	n.samples
TScrit.ng/µL.1	matrix	Blubber	1	10
TScrit.ng/µL.1	matrix	Muscle	1	10
TScrit.ng/µL.1	matrix	Skin	1	10
TScrit.ng/µL.1	preservation	Ethanol 96%	1	15
TScrit.ng/µL.1	preservation	Frozen -20ºC	1	15
TScrit.ng/µL.1	matrix+preservation	Blubber + Ethanol 96%	1	5
TScrit.ng/µL.1	matrix+preservation	Blubber + Frozen -20ºC	1	5
TScrit.ng/µL.1	matrix+preservation	Muscle + Ethanol 96%	1	5
TScrit.ng/µL.1	matrix+preservation	Muscle + Frozen -20ºC	1	5
TScrit.ng/µL.1	matrix+preservation	Skin + Ethanol 96%	1	5
TScrit.ng/µL.1	matrix+preservation	Skin + Frozen -20ºC	1	5
TScrit.ng/µL.2	matrix	Blubber	0.8	10
TScrit.ng/µL.2	matrix	Muscle	0.8	10
TScrit.ng/µL.2	matrix	Skin	1	10
TScrit.ng/µL.2	preservation	Ethanol 96%	0.866667	15
TScrit.ng/µL.2	preservation	Frozen -20ºC	0.866667	15
TScrit.ng/µL.2	matrix+preservation	Blubber + Ethanol 96%	0.8	5
TScrit.ng/µL.2	matrix+preservation	Blubber + Frozen -20ºC	0.8	5
TScrit.ng/µL.2	matrix+preservation	Muscle + Ethanol 96%	0.8	5
TScrit.ng/µL.2	matrix+preservation	Muscle + Frozen -20ºC	0.8	5
TScrit.ng/µL.2	matrix+preservation	Skin + Ethanol 96%	1	5
TScrit.ng/µL.2	matrix+preservation	Skin + Frozen -20ºC	1	5
TScrit.ng/µL.2.5	matrix	Blubber	0.8	10
TScrit.ng/µL.2.5	matrix	Muscle	0.6	10
TScrit.ng/µL.2.5	matrix	Skin	1	10
TScrit.ng/µL.2.5	preservation	Ethanol 96%	0.8	15
TScrit.ng/µL.2.5	preservation	Frozen -20ºC	0.8	15
TScrit.ng/µL.2.5	matrix+preservation	Blubber + Ethanol 96%	0.8	5
TScrit.ng/µL.2.5	matrix+preservation	Blubber + Frozen -20ºC	0.8	5
TScrit.ng/µL.2.5	matrix+preservation	Muscle + Ethanol 96%	0.6	5
TScrit.ng/µL.2.5	matrix+preservation	Muscle + Frozen -20ºC	0.6	5
TScrit.ng/µL.2.5	matrix+preservation	Skin + Ethanol 96%	1	5
TScrit.ng/µL.2.5	matrix+preservation	Skin + Frozen -20ºC	1	5
TScrit.ng/µL.10	matrix	Blubber	0.6	10
TScrit.ng/µL.10	matrix	Muscle	0.5	10
TScrit.ng/µL.10	matrix	Skin	1	10
TScrit.ng/µL.10	preservation	Ethanol 96%	0.733333	15
TScrit.ng/µL.10	preservation	Frozen -20ºC	0.666667	15
TScrit.ng/µL.10	matrix+preservation	Blubber + Ethanol 96%	0.6	5
TScrit.ng/µL.10	matrix+preservation	Blubber + Frozen -20ºC	0.6	5
TScrit.ng/µL.10	matrix+preservation	Muscle + Ethanol 96%	0.6	5
TScrit.ng/µL.10	matrix+preservation	Muscle + Frozen -20ºC	0.4	5
TScrit.ng/µL.10	matrix+preservation	Skin + Ethanol 96%	1	5
TScrit.ng/µL.10	matrix+preservation	Skin + Frozen -20ºC	1	5
TScrit.ng/µL.15	matrix	Blubber	0.5	10
TScrit.ng/µL.15	matrix	Muscle	0.5	10
TScrit.ng/µL.15	matrix	Skin	1	10
TScrit.ng/µL.15	preservation	Ethanol 96%	0.666667	15
TScrit.ng/µL.15	preservation	Frozen -20ºC	0.666667	15
TScrit.ng/µL.15	matrix+preservation	Blubber + Ethanol 96%	0.4	5
TScrit.ng/µL.15	matrix+preservation	Blubber + Frozen -20ºC	0.6	5
TScrit.ng/µL.15	matrix+preservation	Muscle + Ethanol 96%	0.6	5
TScrit.ng/µL.15	matrix+preservation	Muscle + Frozen -20ºC	0.4	5
TScrit.ng/µL.15	matrix+preservation	Skin + Ethanol 96%	1	5
TScrit.ng/µL.15	matrix+preservation	Skin + Frozen -20ºC	1	5
TScrit.ng/µL.20	matrix	Blubber	0.5	10
TScrit.ng/µL.20	matrix	Muscle	0.5	10
TScrit.ng/µL.20	matrix	Skin	0.7	10
TScrit.ng/µL.20	preservation	Ethanol 96%	0.6	15
TScrit.ng/µL.20	preservation	Frozen -20ºC	0.533333	15
TScrit.ng/µL.20	matrix+preservation	Blubber + Ethanol 96%	0.4	5
TScrit.ng/µL.20	matrix+preservation	Blubber + Frozen -20ºC	0.6	5
TScrit.ng/µL.20	matrix+preservation	Muscle + Ethanol 96%	0.6	5
TScrit.ng/µL.20	matrix+preservation	Muscle + Frozen -20ºC	0.4	5
TScrit.ng/µL.20	matrix+preservation	Skin + Ethanol 96%	0.8	5
TScrit.ng/µL.20	matrix+preservation	Skin + Frozen -20ºC	0.6	5
TScrit.ng/µL.50	matrix	Blubber	0.2	10
TScrit.ng/µL.50	matrix	Muscle	0.2	10
TScrit.ng/µL.50	matrix	Skin	0.7	10
TScrit.ng/µL.50	preservation	Ethanol 96%	0.333333	15
TScrit.ng/µL.50	preservation	Frozen -20ºC	0.4	15
TScrit.ng/µL.50	matrix+preservation	Blubber + Ethanol 96%	0	5
TScrit.ng/µL.50	matrix+preservation	Blubber + Frozen -20ºC	0.4	5
TScrit.ng/µL.50	matrix+preservation	Muscle + Ethanol 96%	0.2	5
TScrit.ng/µL.50	matrix+preservation	Muscle + Frozen -20ºC	0.2	5
TScrit.ng/µL.50	matrix+preservation	Skin + Ethanol 96%	0.8	5
TScrit.ng/µL.50	matrix+preservation	Skin + Frozen -20ºC	0.6	5
TScrit.ng/µL.100	matrix	Blubber	0.1	10
TScrit.ng/µL.100	matrix	Muscle	0	10
TScrit.ng/µL.100	matrix	Skin	0.5	10
TScrit.ng/µL.100	preservation	Ethanol 96%	0.2	15
TScrit.ng/µL.100	preservation	Frozen -20ºC	0.2	15
TScrit.ng/µL.100	matrix+preservation	Blubber + Ethanol 96%	0	5
TScrit.ng/µL.100	matrix+preservation	Blubber + Frozen -20ºC	0.2	5
TScrit.ng/µL.100	matrix+preservation	Muscle + Ethanol 96%	0	5
TScrit.ng/µL.100	matrix+preservation	Muscle + Frozen -20ºC	0	5
TScrit.ng/µL.100	matrix+preservation	Skin + Ethanol 96%	0.6	5
TScrit.ng/µL.100	matrix+preservation	Skin + Frozen -20ºC	0.4	5
NDcrit.ng/µL.1	matrix	Blubber	1	10
NDcrit.ng/µL.1	matrix	Muscle	1	10
NDcrit.ng/µL.1	matrix	Skin	1	10
NDcrit.ng/µL.1	preservation	Ethanol 96%	1	15
NDcrit.ng/µL.1	preservation	Frozen -20ºC	1	15
NDcrit.ng/µL.1	matrix+preservation	Blubber + Ethanol 96%	1	5
NDcrit.ng/µL.1	matrix+preservation	Blubber + Frozen -20ºC	1	5
NDcrit.ng/µL.1	matrix+preservation	Muscle + Ethanol 96%	1	5
NDcrit.ng/µL.1	matrix+preservation	Muscle + Frozen -20ºC	1	5
NDcrit.ng/µL.1	matrix+preservation	Skin + Ethanol 96%	1	5
NDcrit.ng/µL.1	matrix+preservation	Skin + Frozen -20ºC	1	5
NDcrit.ng/µL.2	matrix	Blubber	1	10
NDcrit.ng/µL.2	matrix	Muscle	1	10
NDcrit.ng/µL.2	matrix	Skin	1	10
NDcrit.ng/µL.2	preservation	Ethanol 96%	1	15
NDcrit.ng/µL.2	preservation	Frozen -20ºC	1	15
NDcrit.ng/µL.2	matrix+preservation	Blubber + Ethanol 96%	1	5
NDcrit.ng/µL.2	matrix+preservation	Blubber + Frozen -20ºC	1	5
NDcrit.ng/µL.2	matrix+preservation	Muscle + Ethanol 96%	1	5
NDcrit.ng/µL.2	matrix+preservation	Muscle + Frozen -20ºC	1	5
NDcrit.ng/µL.2	matrix+preservation	Skin + Ethanol 96%	1	5
NDcrit.ng/µL.2	matrix+preservation	Skin + Frozen -20ºC	1	5
NDcrit.ng/µL.2.5	matrix	Blubber	1	10
NDcrit.ng/µL.2.5	matrix	Muscle	1	10
NDcrit.ng/µL.2.5	matrix	Skin	1	10
NDcrit.ng/µL.2.5	preservation	Ethanol 96%	1	15
NDcrit.ng/µL.2.5	preservation	Frozen -20ºC	1	15
NDcrit.ng/µL.2.5	matrix+preservation	Blubber + Ethanol 96%	1	5
NDcrit.ng/µL.2.5	matrix+preservation	Blubber + Frozen -20ºC	1	5
NDcrit.ng/µL.2.5	matrix+preservation	Muscle + Ethanol 96%	1	5
NDcrit.ng/µL.2.5	matrix+preservation	Muscle + Frozen -20ºC	1	5
NDcrit.ng/µL.2.5	matrix+preservation	Skin + Ethanol 96%	1	5
NDcrit.ng/µL.2.5	matrix+preservation	Skin + Frozen -20ºC	1	5
NDcrit.ng/µL.10	matrix	Blubber	0.7	10
NDcrit.ng/µL.10	matrix	Muscle	0.6	10
NDcrit.ng/µL.10	matrix	Skin	1	10
NDcrit.ng/µL.10	preservation	Ethanol 96%	0.8	15
NDcrit.ng/µL.10	preservation	Frozen -20ºC	0.733333	15
NDcrit.ng/µL.10	matrix+preservation	Blubber + Ethanol 96%	0.8	5
NDcrit.ng/µL.10	matrix+preservation	Blubber + Frozen -20ºC	0.6	5
NDcrit.ng/µL.10	matrix+preservation	Muscle + Ethanol 96%	0.6	5
NDcrit.ng/µL.10	matrix+preservation	Muscle + Frozen -20ºC	0.6	5
NDcrit.ng/µL.10	matrix+preservation	Skin + Ethanol 96%	1	5
NDcrit.ng/µL.10	matrix+preservation	Skin + Frozen -20ºC	1	5
NDcrit.ng/µL.15	matrix	Blubber	0.7	10
NDcrit.ng/µL.15	matrix	Muscle	0.5	10
NDcrit.ng/µL.15	matrix	Skin	1	10
NDcrit.ng/µL.15	preservation	Ethanol 96%	0.8	15
NDcrit.ng/µL.15	preservation	Frozen -20ºC	0.666667	15
NDcrit.ng/µL.15	matrix+preservation	Blubber + Ethanol 96%	0.8	5
NDcrit.ng/µL.15	matrix+preservation	Blubber + Frozen -20ºC	0.6	5
NDcrit.ng/µL.15	matrix+preservation	Muscle + Ethanol 96%	0.6	5
NDcrit.ng/µL.15	matrix+preservation	Muscle + Frozen -20ºC	0.4	5
NDcrit.ng/µL.15	matrix+preservation	Skin + Ethanol 96%	1	5
NDcrit.ng/µL.15	matrix+preservation	Skin + Frozen -20ºC	1	5
NDcrit.ng/µL.20	matrix	Blubber	0.7	10
NDcrit.ng/µL.20	matrix	Muscle	0.5	10
NDcrit.ng/µL.20	matrix	Skin	1	10
NDcrit.ng/µL.20	preservation	Ethanol 96%	0.8	15
NDcrit.ng/µL.20	preservation	Frozen -20ºC	0.666667	15
NDcrit.ng/µL.20	matrix+preservation	Blubber + Ethanol 96%	0.8	5
NDcrit.ng/µL.20	matrix+preservation	Blubber + Frozen -20ºC	0.6	5
NDcrit.ng/µL.20	matrix+preservation	Muscle + Ethanol 96%	0.6	5
NDcrit.ng/µL.20	matrix+preservation	Muscle + Frozen -20ºC	0.4	5
NDcrit.ng/µL.20	matrix+preservation	Skin + Ethanol 96%	1	5
NDcrit.ng/µL.20	matrix+preservation	Skin + Frozen -20ºC	1	5
NDcrit.ng/µL.50	matrix	Blubber	0.5	10
NDcrit.ng/µL.50	matrix	Muscle	0.3	10
NDcrit.ng/µL.50	matrix	Skin	1	10
NDcrit.ng/µL.50	preservation	Ethanol 96%	0.533333	15
NDcrit.ng/µL.50	preservation	Frozen -20ºC	0.666667	15
NDcrit.ng/µL.50	matrix+preservation	Blubber + Ethanol 96%	0.4	5
NDcrit.ng/µL.50	matrix+preservation	Blubber + Frozen -20ºC	0.6	5
NDcrit.ng/µL.50	matrix+preservation	Muscle + Ethanol 96%	0.2	5
NDcrit.ng/µL.50	matrix+preservation	Muscle + Frozen -20ºC	0.4	5
NDcrit.ng/µL.50	matrix+preservation	Skin + Ethanol 96%	1	5
NDcrit.ng/µL.50	matrix+preservation	Skin + Frozen -20ºC	1	5
NDcrit.ng/µL.100	matrix	Blubber	0.2	10
NDcrit.ng/µL.100	matrix	Muscle	0	10
NDcrit.ng/µL.100	matrix	Skin	0.6	10
NDcrit.ng/µL.100	preservation	Ethanol 96%	0.266667	15
NDcrit.ng/µL.100	preservation	Frozen -20ºC	0.266667	15
NDcrit.ng/µL.100	matrix+preservation	Blubber + Ethanol 96%	0.2	5
NDcrit.ng/µL.100	matrix+preservation	Blubber + Frozen -20ºC	0.2	5
NDcrit.ng/µL.100	matrix+preservation	Muscle + Ethanol 96%	0	5
NDcrit.ng/µL.100	matrix+preservation	Muscle + Frozen -20ºC	0	5
NDcrit.ng/µL.100	matrix+preservation	Skin + Ethanol 96%	0.6	5
NDcrit.ng/µL.100	matrix+preservation	Skin + Frozen -20ºC	0.6	5
NDcrit.260/280.1.8/2	matrix	Blubber	0.4	10
NDcrit.260/280.1.8/2	matrix	Muscle	0.5	10
NDcrit.260/280.1.8/2	matrix	Skin	0.6	10
NDcrit.260/280.1.8/2	preservation	Ethanol 96%	0.6	15
NDcrit.260/280.1.8/2	preservation	Frozen -20ºC	0.4	15
NDcrit.260/280.1.8/2	matrix+preservation	Blubber + Ethanol 96%	0.2	5
NDcrit.260/280.1.8/2	matrix+preservation	Blubber + Frozen -20ºC	0.6	5
NDcrit.260/280.1.8/2	matrix+preservation	Muscle + Ethanol 96%	0.8	5
NDcrit.260/280.1.8/2	matrix+preservation	Muscle + Frozen -20ºC	0.2	5
NDcrit.260/280.1.8/2	matrix+preservation	Skin + Ethanol 96%	0.8	5
NDcrit.260/280.1.8/2	matrix+preservation	Skin + Frozen -20ºC	0.4	5
NDcrit.260/280.1.75/2	matrix	Blubber	0.5	10
NDcrit.260/280.1.75/2	matrix	Muscle	0.6	10
NDcrit.260/280.1.75/2	matrix	Skin	0.6	10
NDcrit.260/280.1.75/2	preservation	Ethanol 96%	0.6	15
NDcrit.260/280.1.75/2	preservation	Frozen -20ºC	0.533333	15
NDcrit.260/280.1.75/2	matrix+preservation	Blubber + Ethanol 96%	0.2	5
NDcrit.260/280.1.75/2	matrix+preservation	Blubber + Frozen -20ºC	0.8	5
NDcrit.260/280.1.75/2	matrix+preservation	Muscle + Ethanol 96%	0.8	5
NDcrit.260/280.1.75/2	matrix+preservation	Muscle + Frozen -20ºC	0.4	5
NDcrit.260/280.1.75/2	matrix+preservation	Skin + Ethanol 96%	0.8	5
NDcrit.260/280.1.75/2	matrix+preservation	Skin + Frozen -20ºC	0.4	5
NDcrit.260/230.0/3	matrix	Blubber	1	10
NDcrit.260/230.0/3	matrix	Muscle	1	10
NDcrit.260/230.0/3	matrix	Skin	1	10
NDcrit.260/230.0/3	preservation	Ethanol 96%	1	15
NDcrit.260/230.0/3	preservation	Frozen -20ºC	1	15
NDcrit.260/230.0/3	matrix+preservation	Blubber + Ethanol 96%	1	5
NDcrit.260/230.0/3	matrix+preservation	Blubber + Frozen -20ºC	1	5
NDcrit.260/230.0/3	matrix+preservation	Muscle + Ethanol 96%	1	5
NDcrit.260/230.0/3	matrix+preservation	Muscle + Frozen -20ºC	1	5
NDcrit.260/230.0/3	matrix+preservation	Skin + Ethanol 96%	1	5
NDcrit.260/230.0/3	matrix+preservation	Skin + Frozen -20ºC	1	5
NDcrit.260/230.1.4/2.6	matrix	Blubber	0.5	10
NDcrit.260/230.1.4/2.6	matrix	Muscle	0.5	10
NDcrit.260/230.1.4/2.6	matrix	Skin	1	10
NDcrit.260/230.1.4/2.6	preservation	Ethanol 96%	0.666667	15
NDcrit.260/230.1.4/2.6	preservation	Frozen -20ºC	0.666667	15
NDcrit.260/230.1.4/2.6	matrix+preservation	Blubber + Ethanol 96%	0.4	5
NDcrit.260/230.1.4/2.6	matrix+preservation	Blubber + Frozen -20ºC	0.6	5
NDcrit.260/230.1.4/2.6	matrix+preservation	Muscle + Ethanol 96%	0.6	5
NDcrit.260/230.1.4/2.6	matrix+preservation	Muscle + Frozen -20ºC	0.4	5
NDcrit.260/230.1.4/2.6	matrix+preservation	Skin + Ethanol 96%	1	5
NDcrit.260/230.1.4/2.6	matrix+preservation	Skin + Frozen -20ºC	1	5
NDcrit.260/230.1.5/2.6	matrix	Blubber	0.4	10
NDcrit.260/230.1.5/2.6	matrix	Muscle	0.5	10
NDcrit.260/230.1.5/2.6	matrix	Skin	1	10
NDcrit.260/230.1.5/2.6	preservation	Ethanol 96%	0.6	15
NDcrit.260/230.1.5/2.6	preservation	Frozen -20ºC	0.666667	15
NDcrit.260/230.1.5/2.6	matrix+preservation	Blubber + Ethanol 96%	0.2	5
NDcrit.260/230.1.5/2.6	matrix+preservation	Blubber + Frozen -20ºC	0.6	5
NDcrit.260/230.1.5/2.6	matrix+preservation	Muscle + Ethanol 96%	0.6	5
NDcrit.260/230.1.5/2.6	matrix+preservation	Muscle + Frozen -20ºC	0.4	5
NDcrit.260/230.1.5/2.6	matrix+preservation	Skin + Ethanol 96%	1	5
NDcrit.260/230.1.5/2.6	matrix+preservation	Skin + Frozen -20ºC	1	5
NDcrit.260/230.1.8/2.2	matrix	Blubber	0.2	10
NDcrit.260/230.1.8/2.2	matrix	Muscle	0.3	10
NDcrit.260/230.1.8/2.2	matrix	Skin	0.5	10
NDcrit.260/230.1.8/2.2	preservation	Ethanol 96%	0.333333	15
NDcrit.260/230.1.8/2.2	preservation	Frozen -20ºC	0.333333	15
NDcrit.260/230.1.8/2.2	matrix+preservation	Blubber + Ethanol 96%	0.2	5
NDcrit.260/230.1.8/2.2	matrix+preservation	Blubber + Frozen -20ºC	0.2	5
NDcrit.260/230.1.8/2.2	matrix+preservation	Muscle + Ethanol 96%	0.4	5
NDcrit.260/230.1.8/2.2	matrix+preservation	Muscle + Frozen -20ºC	0.2	5
NDcrit.260/230.1.8/2.2	matrix+preservation	Skin + Ethanol 96%	0.4	5
NDcrit.260/230.1.8/2.2	matrix+preservation	Skin + Frozen -20ºC	0.6	5
NDcrit.260/230.2.0/2.2	matrix	Blubber	0.2	10
NDcrit.260/230.2.0/2.2	matrix	Muscle	0.2	10
NDcrit.260/230.2.0/2.2	matrix	Skin	0.5	10
NDcrit.260/230.2.0/2.2	preservation	Ethanol 96%	0.266667	15
NDcrit.260/230.2.0/2.2	preservation	Frozen -20ºC	0.333333	15
NDcrit.260/230.2.0/2.2	matrix+preservation	Blubber + Ethanol 96%	0.2	5
NDcrit.260/230.2.0/2.2	matrix+preservation	Blubber + Frozen -20ºC	0.2	5
NDcrit.260/230.2.0/2.2	matrix+preservation	Muscle + Ethanol 96%	0.2	5
NDcrit.260/230.2.0/2.2	matrix+preservation	Muscle + Frozen -20ºC	0.2	5
NDcrit.260/230.2.0/2.2	matrix+preservation	Skin + Ethanol 96%	0.4	5
NDcrit.260/230.2.0/2.2	matrix+preservation	Skin + Frozen -20ºC	0.6	5
TScrit.DIN.4	matrix	Blubber	0.125	8
TScrit.DIN.4	matrix	Muscle	0.2	5
TScrit.DIN.4	matrix	Skin	0.111111	9
TScrit.DIN.4	preservation	Ethanol 96%	0.166667	12
TScrit.DIN.4	preservation	Frozen -20ºC	0.1	10
TScrit.DIN.4	matrix+preservation	Blubber + Ethanol 96%	0	4
TScrit.DIN.4	matrix+preservation	Blubber + Frozen -20ºC	0.25	4
TScrit.DIN.4	matrix+preservation	Muscle + Ethanol 96%	0.333333	3
TScrit.DIN.4	matrix+preservation	Muscle + Frozen -20ºC	0	2
TScrit.DIN.4	matrix+preservation	Skin + Ethanol 96%	0.2	5
TScrit.DIN.4	matrix+preservation	Skin + Frozen -20ºC	0	4
TScrit.DIN.5	matrix	Blubber	0.125	8
TScrit.DIN.5	matrix	Muscle	0.2	5
TScrit.DIN.5	matrix	Skin	0.111111	9
TScrit.DIN.5	preservation	Ethanol 96%	0.166667	12
TScrit.DIN.5	preservation	Frozen -20ºC	0.1	10
TScrit.DIN.5	matrix+preservation	Blubber + Ethanol 96%	0	4
TScrit.DIN.5	matrix+preservation	Blubber + Frozen -20ºC	0.25	4
TScrit.DIN.5	matrix+preservation	Muscle + Ethanol 96%	0.333333	3
TScrit.DIN.5	matrix+preservation	Muscle + Frozen -20ºC	0	2
TScrit.DIN.5	matrix+preservation	Skin + Ethanol 96%	0.2	5
TScrit.DIN.5	matrix+preservation	Skin + Frozen -20ºC	0	4
TScrit.DIN.7	matrix	Blubber	0	8
TScrit.DIN.7	matrix	Muscle	0	5
TScrit.DIN.7	matrix	Skin	0	9
TScrit.DIN.7	preservation	Ethanol 96%	0	12
TScrit.DIN.7	preservation	Frozen -20ºC	0	10
TScrit.DIN.7	matrix+preservation	Blubber + Ethanol 96%	0	4
TScrit.DIN.7	matrix+preservation	Blubber + Frozen -20ºC	0	4
TScrit.DIN.7	matrix+preservation	Muscle + Ethanol 96%	0	3
TScrit.DIN.7	matrix+preservation	Muscle + Frozen -20ºC	0	2
TScrit.DIN.7	matrix+preservation	Skin + Ethanol 96%	0	5
TScrit.DIN.7	matrix+preservation	Skin + Frozen -20ºC	0	4
TScrit.DIN.8	matrix	Blubber	0	8
TScrit.DIN.8	matrix	Muscle	0	5
TScrit.DIN.8	matrix	Skin	0	9
TScrit.DIN.8	preservation	Ethanol 96%	0	12
TScrit.DIN.8	preservation	Frozen -20ºC	0	10
TScrit.DIN.8	matrix+preservation	Blubber + Ethanol 96%	0	4
TScrit.DIN.8	matrix+preservation	Blubber + Frozen -20ºC	0	4
TScrit.DIN.8	matrix+preservation	Muscle + Ethanol 96%	0	3
TScrit.DIN.8	matrix+preservation	Muscle + Frozen -20ºC	0	2
TScrit.DIN.8	matrix+preservation	Skin + Ethanol 96%	0	5
TScrit.DIN.8	matrix+preservation	Skin + Frozen -20ºC	0	4

## Sheet: GDA DCC5
sequencing.technique	criterion	intercept	preservation.method	tissue.matrix	inter.pm.tissue
Sanger Sequencing	TScrit.ng/µL.2.5	0.321	1.000	0.039	1.000
	NDcrit.ng/µL.2.5	< 0.001	0.295	0.335	0.335
	NDcrit.260/280.1.8/2	< 0.001	0.448	0.079	0.862
	NDcrit.260/230.1.8/2.2	< 0.001	0.166	0.002	1.000
	TScrit.DIN.7	< 0.001	0.248	0.290	0.285
WGS (non-FFPE)	TScrit.ng/µL.10	0.452	1.000	0.210	1.000
	NDcrit.ng/µL.10	0.187	1.000	0.063	0.368
	NDcrit.260/280.1.8/2	< 0.001	0.448	0.079	0.862
	NDcrit.260/230.1.8/2.2	< 0.001	0.166	0.002	1.000
	TScrit.DIN.7	< 0.001	0.248	0.290	0.285
WGS (FFPE)	TScrit.ng/µL.10	0.452	1.000	0.210	1.000
	NDcrit.ng/µL.10	0.187	1.000	0.063	0.368
	TScrit.DIN.4	0.010	1.000	0.002	1.000
PCR-Free WGS	TScrit.ng/µL.20	< 0.001	0.445	0.077	0.861
	NDcrit.ng/µL.20	0.255	0.321	0.030	0.373
	NDcrit.260/280.1.8/2	< 0.001	0.448	0.079	0.862
	NDcrit.260/230.2.0/2.2	< 0.001	0.033	0.004	0.127
	TScrit.DIN.5	0.010	1.000	0.002	1.000
Nextera DNA XT	TScrit.ng/µL.1	< 0.001	0.295	0.335	0.335
	NDcrit.ng/µL.1	No variation (All Pass)	No variation (All Pass)	No variation (All Pass)	No variation (All Pass)
	NDcrit.260/280.1.8/2	< 0.001	0.448	0.079	0.862
	NDcrit.260/230.2.0/2.2	< 0.001	0.033	0.004	0.127
	TScrit.DIN.7	< 0.001	0.248	0.290	0.285
PacBio CLR	TScrit.ng/µL.50	< 0.001	0.356	0.007	0.425
	NDcrit.ng/µL.50	< 0.001	0.604	< 0.001	0.167
	NDcrit.260/280.1.75/2	< 0.001	1.000	0.019	1.000
	NDcrit.260/230.1.5/2.6	0.012	0.125	0.347	0.347
	TScrit.DIN.8	No variation (All Fail)	No variation (All Fail)	No variation (All Fail)	No variation (All Fail)
PacBio HiFi	TScrit.ng/µL.50	< 0.001	0.356	0.007	0.425
	NDcrit.ng/µL.50	< 0.001	0.604	< 0.001	0.167
	NDcrit.260/280.1.8/2	< 0.001	0.448	0.079	0.862
	NDcrit.260/230.1.5/2.6	0.012	0.125	0.347	0.347
	TScrit.DIN.8	No variation (All Fail)	No variation (All Fail)	No variation (All Fail)	No variation (All Fail)
Nanopore PromethiON	TScrit.ng/µL.100	< 0.001	0.335	0.015	0.787
	NDcrit.ng/µL.100	< 0.001	0.125	0.001	0.442
	NDcrit.260/280.1.75/2	< 0.001	1.000	0.019	1.000
	NDcrit.260/230.1.4/2.6	0.012	0.125	0.347	0.347
	TScrit.DIN.7	< 0.001	0.248	0.290	0.285
Target Capture (Genomic)	TScrit.ng/µL.1	< 0.001	0.295	0.335	0.335
	NDcrit.ng/µL.1	No variation (All Pass)	No variation (All Pass)	No variation (All Pass)	No variation (All Pass)
	NDcrit.260/280.1.8/2	< 0.001	0.448	0.079	0.862
	NDcrit.260/230.2.0/2.2	< 0.001	0.033	0.005	0.127
	TScrit.DIN.7	< 0.001	0.248	0.290	0.285
Targe Capture (FFPE)	TScrit.ng/µL.2	0.256	0.602	0.043	0.759
	NDcrit.ng/µL.2	No variation (All Pass)	No variation (All Pass)	No variation (All Pass)	No variation (All Pass)
	TScrit.DIN.4	0.010	1.000	0.002	1.000
Methylation (WGBS)	TScrit.ng/µL.10	0.452	1.000	0.210	1.000
	NDcrit.ng/µL.10	0.187	1.000	0.063	0.368
	NDcrit.260/280.1.8/2	< 0.001	0.448	0.079	0.862
	NDcrit.260/230.0/3	No variation (All Pass)	No variation (All Pass)	No variation (All Pass)	No variation (All Pass)
	TScrit.DIN.8	No variation (All Fail)	No variation (All Fail)	No variation (All Fail)	No variation (All Fail)
Methylation (RRBS)	TScrit.ng/µL.20	< 0.001	0.445	0.077	0.861
	NDcrit.ng/µL.20	0.255	0.321	0.030	0.373
	NDcrit.260/280.1.8/2	< 0.001	0.448	0.079	0.862
	NDcrit.260/230.0/3	No variation (All Pass)	No variation (All Pass)	No variation (All Pass)	No variation (All Pass)
	TScrit.DIN.8	No variation (All Fail)	No variation (All Fail)	No variation (All Fail)	No variation (All Fail)

## Sheet: Pass rate DCC5
criterion	grouping	group	pass.rate	n.samples
TScrit.ng/µL.1	matrix	Blubber	0.9	10
TScrit.ng/µL.1	matrix	Muscle	1	10
TScrit.ng/µL.1	matrix	Skin	1	10
TScrit.ng/µL.1	preservation	Ethanol 96%	0.933333	15
TScrit.ng/µL.1	preservation	Frozen -20ºC	1	15
TScrit.ng/µL.1	matrix+preservation	Blubber + Ethanol 96%	0.8	5
TScrit.ng/µL.1	matrix+preservation	Blubber + Frozen -20ºC	1	5
TScrit.ng/µL.1	matrix+preservation	Muscle + Ethanol 96%	1	5
TScrit.ng/µL.1	matrix+preservation	Muscle + Frozen -20ºC	1	5
TScrit.ng/µL.1	matrix+preservation	Skin + Ethanol 96%	1	5
TScrit.ng/µL.1	matrix+preservation	Skin + Frozen -20ºC	1	5
TScrit.ng/µL.2	matrix	Blubber	0.6	10
TScrit.ng/µL.2	matrix	Muscle	0.7	10
TScrit.ng/µL.2	matrix	Skin	1	10
TScrit.ng/µL.2	preservation	Ethanol 96%	0.733333	15
TScrit.ng/µL.2	preservation	Frozen -20ºC	0.8	15
TScrit.ng/µL.2	matrix+preservation	Blubber + Ethanol 96%	0.6	5
TScrit.ng/µL.2	matrix+preservation	Blubber + Frozen -20ºC	0.6	5
TScrit.ng/µL.2	matrix+preservation	Muscle + Ethanol 96%	0.6	5
TScrit.ng/µL.2	matrix+preservation	Muscle + Frozen -20ºC	0.8	5
TScrit.ng/µL.2	matrix+preservation	Skin + Ethanol 96%	1	5
TScrit.ng/µL.2	matrix+preservation	Skin + Frozen -20ºC	1	5
TScrit.ng/µL.2.5	matrix	Blubber	0.6	10
TScrit.ng/µL.2.5	matrix	Muscle	0.6	10
TScrit.ng/µL.2.5	matrix	Skin	1	10
TScrit.ng/µL.2.5	preservation	Ethanol 96%	0.733333	15
TScrit.ng/µL.2.5	preservation	Frozen -20ºC	0.733333	15
TScrit.ng/µL.2.5	matrix+preservation	Blubber + Ethanol 96%	0.6	5
TScrit.ng/µL.2.5	matrix+preservation	Blubber + Frozen -20ºC	0.6	5
TScrit.ng/µL.2.5	matrix+preservation	Muscle + Ethanol 96%	0.6	5
TScrit.ng/µL.2.5	matrix+preservation	Muscle + Frozen -20ºC	0.6	5
TScrit.ng/µL.2.5	matrix+preservation	Skin + Ethanol 96%	1	5
TScrit.ng/µL.2.5	matrix+preservation	Skin + Frozen -20ºC	1	5
TScrit.ng/µL.10	matrix	Blubber	0.4	10
TScrit.ng/µL.10	matrix	Muscle	0.6	10
TScrit.ng/µL.10	matrix	Skin	0.8	10
TScrit.ng/µL.10	preservation	Ethanol 96%	0.6	15
TScrit.ng/µL.10	preservation	Frozen -20ºC	0.6	15
TScrit.ng/µL.10	matrix+preservation	Blubber + Ethanol 96%	0.4	5
TScrit.ng/µL.10	matrix+preservation	Blubber + Frozen -20ºC	0.4	5
TScrit.ng/µL.10	matrix+preservation	Muscle + Ethanol 96%	0.6	5
TScrit.ng/µL.10	matrix+preservation	Muscle + Frozen -20ºC	0.6	5
TScrit.ng/µL.10	matrix+preservation	Skin + Ethanol 96%	0.8	5
TScrit.ng/µL.10	matrix+preservation	Skin + Frozen -20ºC	0.8	5
TScrit.ng/µL.15	matrix	Blubber	0.3	10
TScrit.ng/µL.15	matrix	Muscle	0.6	10
TScrit.ng/µL.15	matrix	Skin	0.8	10
TScrit.ng/µL.15	preservation	Ethanol 96%	0.533333	15
TScrit.ng/µL.15	preservation	Frozen -20ºC	0.6	15
TScrit.ng/µL.15	matrix+preservation	Blubber + Ethanol 96%	0.2	5
TScrit.ng/µL.15	matrix+preservation	Blubber + Frozen -20ºC	0.4	5
TScrit.ng/µL.15	matrix+preservation	Muscle + Ethanol 96%	0.6	5
TScrit.ng/µL.15	matrix+preservation	Muscle + Frozen -20ºC	0.6	5
TScrit.ng/µL.15	matrix+preservation	Skin + Ethanol 96%	0.8	5
TScrit.ng/µL.15	matrix+preservation	Skin + Frozen -20ºC	0.8	5
TScrit.ng/µL.20	matrix	Blubber	0.2	10
TScrit.ng/µL.20	matrix	Muscle	0.5	10
TScrit.ng/µL.20	matrix	Skin	0.7	10
TScrit.ng/µL.20	preservation	Ethanol 96%	0.533333	15
TScrit.ng/µL.20	preservation	Frozen -20ºC	0.4	15
TScrit.ng/µL.20	matrix+preservation	Blubber + Ethanol 96%	0.2	5
TScrit.ng/µL.20	matrix+preservation	Blubber + Frozen -20ºC	0.2	5
TScrit.ng/µL.20	matrix+preservation	Muscle + Ethanol 96%	0.6	5
TScrit.ng/µL.20	matrix+preservation	Muscle + Frozen -20ºC	0.4	5
TScrit.ng/µL.20	matrix+preservation	Skin + Ethanol 96%	0.8	5
TScrit.ng/µL.20	matrix+preservation	Skin + Frozen -20ºC	0.6	5
TScrit.ng/µL.50	matrix	Blubber	0	10
TScrit.ng/µL.50	matrix	Muscle	0.2	10
TScrit.ng/µL.50	matrix	Skin	0.6	10
TScrit.ng/µL.50	preservation	Ethanol 96%	0.333333	15
TScrit.ng/µL.50	preservation	Frozen -20ºC	0.2	15
TScrit.ng/µL.50	matrix+preservation	Blubber + Ethanol 96%	0	5
TScrit.ng/µL.50	matrix+preservation	Blubber + Frozen -20ºC	0	5
TScrit.ng/µL.50	matrix+preservation	Muscle + Ethanol 96%	0.2	5
TScrit.ng/µL.50	matrix+preservation	Muscle + Frozen -20ºC	0.2	5
TScrit.ng/µL.50	matrix+preservation	Skin + Ethanol 96%	0.8	5
TScrit.ng/µL.50	matrix+preservation	Skin + Frozen -20ºC	0.4	5
TScrit.ng/µL.100	matrix	Blubber	0	10
TScrit.ng/µL.100	matrix	Muscle	0.1	10
TScrit.ng/µL.100	matrix	Skin	0.5	10
TScrit.ng/µL.100	preservation	Ethanol 96%	0.266667	15
TScrit.ng/µL.100	preservation	Frozen -20ºC	0.133333	15
TScrit.ng/µL.100	matrix+preservation	Blubber + Ethanol 96%	0	5
TScrit.ng/µL.100	matrix+preservation	Blubber + Frozen -20ºC	0	5
TScrit.ng/µL.100	matrix+preservation	Muscle + Ethanol 96%	0.2	5
TScrit.ng/µL.100	matrix+preservation	Muscle + Frozen -20ºC	0	5
TScrit.ng/µL.100	matrix+preservation	Skin + Ethanol 96%	0.6	5
TScrit.ng/µL.100	matrix+preservation	Skin + Frozen -20ºC	0.4	5
NDcrit.ng/µL.1	matrix	Blubber	1	10
NDcrit.ng/µL.1	matrix	Muscle	1	10
NDcrit.ng/µL.1	matrix	Skin	1	10
NDcrit.ng/µL.1	preservation	Ethanol 96%	1	15
NDcrit.ng/µL.1	preservation	Frozen -20ºC	1	15
NDcrit.ng/µL.1	matrix+preservation	Blubber + Ethanol 96%	1	5
NDcrit.ng/µL.1	matrix+preservation	Blubber + Frozen -20ºC	1	5
NDcrit.ng/µL.1	matrix+preservation	Muscle + Ethanol 96%	1	5
NDcrit.ng/µL.1	matrix+preservation	Muscle + Frozen -20ºC	1	5
NDcrit.ng/µL.1	matrix+preservation	Skin + Ethanol 96%	1	5
NDcrit.ng/µL.1	matrix+preservation	Skin + Frozen -20ºC	1	5
NDcrit.ng/µL.2	matrix	Blubber	1	10
NDcrit.ng/µL.2	matrix	Muscle	1	10
NDcrit.ng/µL.2	matrix	Skin	1	10
NDcrit.ng/µL.2	preservation	Ethanol 96%	1	15
NDcrit.ng/µL.2	preservation	Frozen -20ºC	1	15
NDcrit.ng/µL.2	matrix+preservation	Blubber + Ethanol 96%	1	5
NDcrit.ng/µL.2	matrix+preservation	Blubber + Frozen -20ºC	1	5
NDcrit.ng/µL.2	matrix+preservation	Muscle + Ethanol 96%	1	5
NDcrit.ng/µL.2	matrix+preservation	Muscle + Frozen -20ºC	1	5
NDcrit.ng/µL.2	matrix+preservation	Skin + Ethanol 96%	1	5
NDcrit.ng/µL.2	matrix+preservation	Skin + Frozen -20ºC	1	5
NDcrit.ng/µL.2.5	matrix	Blubber	0.9	10
NDcrit.ng/µL.2.5	matrix	Muscle	1	10
NDcrit.ng/µL.2.5	matrix	Skin	1	10
NDcrit.ng/µL.2.5	preservation	Ethanol 96%	1	15
NDcrit.ng/µL.2.5	preservation	Frozen -20ºC	0.933333	15
NDcrit.ng/µL.2.5	matrix+preservation	Blubber + Ethanol 96%	1	5
NDcrit.ng/µL.2.5	matrix+preservation	Blubber + Frozen -20ºC	0.8	5
NDcrit.ng/µL.2.5	matrix+preservation	Muscle + Ethanol 96%	1	5
NDcrit.ng/µL.2.5	matrix+preservation	Muscle + Frozen -20ºC	1	5
NDcrit.ng/µL.2.5	matrix+preservation	Skin + Ethanol 96%	1	5
NDcrit.ng/µL.2.5	matrix+preservation	Skin + Frozen -20ºC	1	5
NDcrit.ng/µL.10	matrix	Blubber	0.7	10
NDcrit.ng/µL.10	matrix	Muscle	0.7	10
NDcrit.ng/µL.10	matrix	Skin	1	10
NDcrit.ng/µL.10	preservation	Ethanol 96%	0.8	15
NDcrit.ng/µL.10	preservation	Frozen -20ºC	0.8	15
NDcrit.ng/µL.10	matrix+preservation	Blubber + Ethanol 96%	0.8	5
NDcrit.ng/µL.10	matrix+preservation	Blubber + Frozen -20ºC	0.6	5
NDcrit.ng/µL.10	matrix+preservation	Muscle + Ethanol 96%	0.6	5
NDcrit.ng/µL.10	matrix+preservation	Muscle + Frozen -20ºC	0.8	5
NDcrit.ng/µL.10	matrix+preservation	Skin + Ethanol 96%	1	5
NDcrit.ng/µL.10	matrix+preservation	Skin + Frozen -20ºC	1	5
NDcrit.ng/µL.15	matrix	Blubber	0.6	10
NDcrit.ng/µL.15	matrix	Muscle	0.6	10
NDcrit.ng/µL.15	matrix	Skin	1	10
NDcrit.ng/µL.15	preservation	Ethanol 96%	0.8	15
NDcrit.ng/µL.15	preservation	Frozen -20ºC	0.666667	15
NDcrit.ng/µL.15	matrix+preservation	Blubber + Ethanol 96%	0.8	5
NDcrit.ng/µL.15	matrix+preservation	Blubber + Frozen -20ºC	0.4	5
NDcrit.ng/µL.15	matrix+preservation	Muscle + Ethanol 96%	0.6	5
NDcrit.ng/µL.15	matrix+preservation	Muscle + Frozen -20ºC	0.6	5
NDcrit.ng/µL.15	matrix+preservation	Skin + Ethanol 96%	1	5
NDcrit.ng/µL.15	matrix+preservation	Skin + Frozen -20ºC	1	5
NDcrit.ng/µL.20	matrix	Blubber	0.6	10
NDcrit.ng/µL.20	matrix	Muscle	0.6	10
NDcrit.ng/µL.20	matrix	Skin	1	10
NDcrit.ng/µL.20	preservation	Ethanol 96%	0.8	15
NDcrit.ng/µL.20	preservation	Frozen -20ºC	0.666667	15
NDcrit.ng/µL.20	matrix+preservation	Blubber + Ethanol 96%	0.8	5
NDcrit.ng/µL.20	matrix+preservation	Blubber + Frozen -20ºC	0.4	5
NDcrit.ng/µL.20	matrix+preservation	Muscle + Ethanol 96%	0.6	5
NDcrit.ng/µL.20	matrix+preservation	Muscle + Frozen -20ºC	0.6	5
NDcrit.ng/µL.20	matrix+preservation	Skin + Ethanol 96%	1	5
NDcrit.ng/µL.20	matrix+preservation	Skin + Frozen -20ºC	1	5
NDcrit.ng/µL.50	matrix	Blubber	0	10
NDcrit.ng/µL.50	matrix	Muscle	0.3	10
NDcrit.ng/µL.50	matrix	Skin	0.8	10
NDcrit.ng/µL.50	preservation	Ethanol 96%	0.4	15
NDcrit.ng/µL.50	preservation	Frozen -20ºC	0.333333	15
NDcrit.ng/µL.50	matrix+preservation	Blubber + Ethanol 96%	0	5
NDcrit.ng/µL.50	matrix+preservation	Blubber + Frozen -20ºC	0	5
NDcrit.ng/µL.50	matrix+preservation	Muscle + Ethanol 96%	0.2	5
NDcrit.ng/µL.50	matrix+preservation	Muscle + Frozen -20ºC	0.4	5
NDcrit.ng/µL.50	matrix+preservation	Skin + Ethanol 96%	1	5
NDcrit.ng/µL.50	matrix+preservation	Skin + Frozen -20ºC	0.6	5
NDcrit.ng/µL.100	matrix	Blubber	0	10
NDcrit.ng/µL.100	matrix	Muscle	0.1	10
NDcrit.ng/µL.100	matrix	Skin	0.6	10
NDcrit.ng/µL.100	preservation	Ethanol 96%	0.333333	15
NDcrit.ng/µL.100	preservation	Frozen -20ºC	0.133333	15
NDcrit.ng/µL.100	matrix+preservation	Blubber + Ethanol 96%	0	5
NDcrit.ng/µL.100	matrix+preservation	Blubber + Frozen -20ºC	0	5
NDcrit.ng/µL.100	matrix+preservation	Muscle + Ethanol 96%	0.2	5
NDcrit.ng/µL.100	matrix+preservation	Muscle + Frozen -20ºC	0	5
NDcrit.ng/µL.100	matrix+preservation	Skin + Ethanol 96%	0.8	5
NDcrit.ng/µL.100	matrix+preservation	Skin + Frozen -20ºC	0.4	5
NDcrit.260/280.1.8/2	matrix	Blubber	0.2	10
NDcrit.260/280.1.8/2	matrix	Muscle	0.5	10
NDcrit.260/280.1.8/2	matrix	Skin	0.7	10
NDcrit.260/280.1.8/2	preservation	Ethanol 96%	0.533333	15
NDcrit.260/280.1.8/2	preservation	Frozen -20ºC	0.4	15
NDcrit.260/280.1.8/2	matrix+preservation	Blubber + Ethanol 96%	0.2	5
NDcrit.260/280.1.8/2	matrix+preservation	Blubber + Frozen -20ºC	0.2	5
NDcrit.260/280.1.8/2	matrix+preservation	Muscle + Ethanol 96%	0.6	5
NDcrit.260/280.1.8/2	matrix+preservation	Muscle + Frozen -20ºC	0.4	5
NDcrit.260/280.1.8/2	matrix+preservation	Skin + Ethanol 96%	0.8	5
NDcrit.260/280.1.8/2	matrix+preservation	Skin + Frozen -20ºC	0.6	5
NDcrit.260/280.1.75/2	matrix	Blubber	0.2	10
NDcrit.260/280.1.75/2	matrix	Muscle	0.6	10
NDcrit.260/280.1.75/2	matrix	Skin	0.8	10
NDcrit.260/280.1.75/2	preservation	Ethanol 96%	0.533333	15
NDcrit.260/280.1.75/2	preservation	Frozen -20ºC	0.533333	15
NDcrit.260/280.1.75/2	matrix+preservation	Blubber + Ethanol 96%	0.2	5
NDcrit.260/280.1.75/2	matrix+preservation	Blubber + Frozen -20ºC	0.2	5
NDcrit.260/280.1.75/2	matrix+preservation	Muscle + Ethanol 96%	0.6	5
NDcrit.260/280.1.75/2	matrix+preservation	Muscle + Frozen -20ºC	0.6	5
NDcrit.260/280.1.75/2	matrix+preservation	Skin + Ethanol 96%	0.8	5
NDcrit.260/280.1.75/2	matrix+preservation	Skin + Frozen -20ºC	0.8	5
NDcrit.260/230.0/3	matrix	Blubber	1	10
NDcrit.260/230.0/3	matrix	Muscle	1	10
NDcrit.260/230.0/3	matrix	Skin	1	10
NDcrit.260/230.0/3	preservation	Ethanol 96%	1	15
NDcrit.260/230.0/3	preservation	Frozen -20ºC	1	15
NDcrit.260/230.0/3	matrix+preservation	Blubber + Ethanol 96%	1	5
NDcrit.260/230.0/3	matrix+preservation	Blubber + Frozen -20ºC	1	5
NDcrit.260/230.0/3	matrix+preservation	Muscle + Ethanol 96%	1	5
NDcrit.260/230.0/3	matrix+preservation	Muscle + Frozen -20ºC	1	5
NDcrit.260/230.0/3	matrix+preservation	Skin + Ethanol 96%	1	5
NDcrit.260/230.0/3	matrix+preservation	Skin + Frozen -20ºC	1	5
NDcrit.260/230.1.4/2.6	matrix	Blubber	0.5	10
NDcrit.260/230.1.4/2.6	matrix	Muscle	0.7	10
NDcrit.260/230.1.4/2.6	matrix	Skin	0.8	10
NDcrit.260/230.1.4/2.6	preservation	Ethanol 96%	0.533333	15
NDcrit.260/230.1.4/2.6	preservation	Frozen -20ºC	0.8	15
NDcrit.260/230.1.4/2.6	matrix+preservation	Blubber + Ethanol 96%	0.2	5
NDcrit.260/230.1.4/2.6	matrix+preservation	Blubber + Frozen -20ºC	0.8	5
NDcrit.260/230.1.4/2.6	matrix+preservation	Muscle + Ethanol 96%	0.6	5
NDcrit.260/230.1.4/2.6	matrix+preservation	Muscle + Frozen -20ºC	0.8	5
NDcrit.260/230.1.4/2.6	matrix+preservation	Skin + Ethanol 96%	0.8	5
NDcrit.260/230.1.4/2.6	matrix+preservation	Skin + Frozen -20ºC	0.8	5
NDcrit.260/230.1.5/2.6	matrix	Blubber	0.5	10
NDcrit.260/230.1.5/2.6	matrix	Muscle	0.7	10
NDcrit.260/230.1.5/2.6	matrix	Skin	0.8	10
NDcrit.260/230.1.5/2.6	preservation	Ethanol 96%	0.533333	15
NDcrit.260/230.1.5/2.6	preservation	Frozen -20ºC	0.8	15
NDcrit.260/230.1.5/2.6	matrix+preservation	Blubber + Ethanol 96%	0.2	5
NDcrit.260/230.1.5/2.6	matrix+preservation	Blubber + Frozen -20ºC	0.8	5
NDcrit.260/230.1.5/2.6	matrix+preservation	Muscle + Ethanol 96%	0.6	5
NDcrit.260/230.1.5/2.6	matrix+preservation	Muscle + Frozen -20ºC	0.8	5
NDcrit.260/230.1.5/2.6	matrix+preservation	Skin + Ethanol 96%	0.8	5
NDcrit.260/230.1.5/2.6	matrix+preservation	Skin + Frozen -20ºC	0.8	5
NDcrit.260/230.1.8/2.2	matrix	Blubber	0.1	10
NDcrit.260/230.1.8/2.2	matrix	Muscle	0.7	10
NDcrit.260/230.1.8/2.2	matrix	Skin	0.1	10
NDcrit.260/230.1.8/2.2	preservation	Ethanol 96%	0.2	15
NDcrit.260/230.1.8/2.2	preservation	Frozen -20ºC	0.4	15
NDcrit.260/230.1.8/2.2	matrix+preservation	Blubber + Ethanol 96%	0	5
NDcrit.260/230.1.8/2.2	matrix+preservation	Blubber + Frozen -20ºC	0.2	5
NDcrit.260/230.1.8/2.2	matrix+preservation	Muscle + Ethanol 96%	0.6	5
NDcrit.260/230.1.8/2.2	matrix+preservation	Muscle + Frozen -20ºC	0.8	5
NDcrit.260/230.1.8/2.2	matrix+preservation	Skin + Ethanol 96%	0	5
NDcrit.260/230.1.8/2.2	matrix+preservation	Skin + Frozen -20ºC	0.2	5
NDcrit.260/230.2.0/2.2	matrix	Blubber	0	10
NDcrit.260/230.2.0/2.2	matrix	Muscle	0.5	10
NDcrit.260/230.2.0/2.2	matrix	Skin	0.1	10
NDcrit.260/230.2.0/2.2	preservation	Ethanol 96%	0.0666667	15
NDcrit.260/230.2.0/2.2	preservation	Frozen -20ºC	0.333333	15
NDcrit.260/230.2.0/2.2	matrix+preservation	Blubber + Ethanol 96%	0	5
NDcrit.260/230.2.0/2.2	matrix+preservation	Blubber + Frozen -20ºC	0	5
NDcrit.260/230.2.0/2.2	matrix+preservation	Muscle + Ethanol 96%	0.2	5
NDcrit.260/230.2.0/2.2	matrix+preservation	Muscle + Frozen -20ºC	0.8	5
NDcrit.260/230.2.0/2.2	matrix+preservation	Skin + Ethanol 96%	0	5
NDcrit.260/230.2.0/2.2	matrix+preservation	Skin + Frozen -20ºC	0.2	5
TScrit.DIN.4	matrix	Blubber	0	6
TScrit.DIN.4	matrix	Muscle	0.666667	6
TScrit.DIN.4	matrix	Skin	0	10
TScrit.DIN.4	preservation	Ethanol 96%	0.181818	11
TScrit.DIN.4	preservation	Frozen -20ºC	0.181818	11
TScrit.DIN.4	matrix+preservation	Blubber + Ethanol 96%	0	3
TScrit.DIN.4	matrix+preservation	Blubber + Frozen -20ºC	0	3
TScrit.DIN.4	matrix+preservation	Muscle + Ethanol 96%	0.666667	3
TScrit.DIN.4	matrix+preservation	Muscle + Frozen -20ºC	0.666667	3
TScrit.DIN.4	matrix+preservation	Skin + Ethanol 96%	0	5
TScrit.DIN.4	matrix+preservation	Skin + Frozen -20ºC	0	5
TScrit.DIN.5	matrix	Blubber	0	6
TScrit.DIN.5	matrix	Muscle	0.666667	6
TScrit.DIN.5	matrix	Skin	0	10
TScrit.DIN.5	preservation	Ethanol 96%	0.181818	11
TScrit.DIN.5	preservation	Frozen -20ºC	0.181818	11
TScrit.DIN.5	matrix+preservation	Blubber + Ethanol 96%	0	3
TScrit.DIN.5	matrix+preservation	Blubber + Frozen -20ºC	0	3
TScrit.DIN.5	matrix+preservation	Muscle + Ethanol 96%	0.666667	3
TScrit.DIN.5	matrix+preservation	Muscle + Frozen -20ºC	0.666667	3
TScrit.DIN.5	matrix+preservation	Skin + Ethanol 96%	0	5
TScrit.DIN.5	matrix+preservation	Skin + Frozen -20ºC	0	5
TScrit.DIN.7	matrix	Blubber	0	6
TScrit.DIN.7	matrix	Muscle	0.166667	6
TScrit.DIN.7	matrix	Skin	0	10
TScrit.DIN.7	preservation	Ethanol 96%	0	11
TScrit.DIN.7	preservation	Frozen -20ºC	0.0909091	11
TScrit.DIN.7	matrix+preservation	Blubber + Ethanol 96%	0	3
TScrit.DIN.7	matrix+preservation	Blubber + Frozen -20ºC	0	3
TScrit.DIN.7	matrix+preservation	Muscle + Ethanol 96%	0	3
TScrit.DIN.7	matrix+preservation	Muscle + Frozen -20ºC	0.333333	3
TScrit.DIN.7	matrix+preservation	Skin + Ethanol 96%	0	5
TScrit.DIN.7	matrix+preservation	Skin + Frozen -20ºC	0	5
TScrit.DIN.8	matrix	Blubber	0	6
TScrit.DIN.8	matrix	Muscle	0	6
TScrit.DIN.8	matrix	Skin	0	10
TScrit.DIN.8	preservation	Ethanol 96%	0	11
TScrit.DIN.8	preservation	Frozen -20ºC	0	11
TScrit.DIN.8	matrix+preservation	Blubber + Ethanol 96%	0	3
TScrit.DIN.8	matrix+preservation	Blubber + Frozen -20ºC	0	3
TScrit.DIN.8	matrix+preservation	Muscle + Ethanol 96%	0	3
TScrit.DIN.8	matrix+preservation	Muscle + Frozen -20ºC	0	3
TScrit.DIN.8	matrix+preservation	Skin + Ethanol 96%	0	5
TScrit.DIN.8	matrix+preservation	Skin + Frozen -20ºC	0	5

[truncated: 1 more sheets: Variables]
