# Supplementary material for: Evaluating effects of tissue type, preservation method, and decomposition on DNA quality to support genetic sampling in stranded small cetaceans
Source: Sci Rep. 2026 Apr 28;16:13555. doi: 10.1038/s41598-026-41686-x (PMC13121719; doi:10.1038/s41598-026-41686-x)
Supplement: Supplementary file 3 — Supplementary Material 3 [file 41598_2026_41686_MOESM3_ESM.xlsx]

## Sheet: Data
sample.ID	decomposition.code	preservation.method	matrix	necropsy.date	firstextraction.mean.date	firstextraction.storage.days	repextraction.mean.date	repextraction.storage.days	260/280.ND.1	260/230.ND.1	ng/µL.ND.1	260/280.ND.2	260/230.ND.2	ng/µL.ND.2	260/280.ND.3	260/230.ND.3	ng/µL.ND.3	260/280.ND.REP1	260/230.ND.REP1	ng/µL.ND.REP.1	260/280.ND.REP.2	260/230.ND.REP.2	ng/µL.ND.REP.2	260/280.ND.REP.3	260/230.ND.REP.3	ng/µL.ND.REP.3
1RGA	1	Ethanol 96%	Blubber	2023-08-05	2023-12-20	137	2024-09-06	398	1.96	1.11	8.4	1.78	1.14	8.2	1.94	1	9.7	1.79	1.25	24	1.85	1.25	24.7	1.82	1.23	24.3
1RMA	1	Ethanol 96%	Muscle	2023-08-05	2023-12-20	137	2024-09-06	398	1.56	0.73	5.9	1.7	0.86	5.4	1.36	0.82	6.1	1.76	0.41	8.3	1.45	0.41	8.7	1.35	0.43	10.3
1RPA	1	Ethanol 96%	Skin	2023-08-05	2023-12-20	137	2024-09-10	402	1.84	1.98	48.8	1.83	2.02	48.6	1.87	2.01	48.3	1.9	2.29	108.3	1.91	2.29	109.5	1.91	2.33	109.7
2TMA	2	Ethanol 96%	Muscle	2023-07-06	2023-12-20	167	2024-09-06	428	1.94	2.52	22.5	1.79	2.02	24.7	1.83	2.14	23.3	2.37	1.19	27.6	2.66	1.23	27.5	1.92	1.16	29.2
2GGA	2	Ethanol 96%	Blubber	2023-06-08	2023-12-20	195	2024-09-06	456	1.75	1.17	15.6	1.5	1.13	17	1.57	1.17	17	1.95	1.48	48.8	1.94	1.44	49.4	1.92	1.39	55.2
2OPA	2	Ethanol 96%	Skin	2023-05-17	2023-12-20	217	2024-09-10	482	1.87	2.23	291.2	1.86	2.24	292.4	1.89	2.37	284.6	1.91	2.31	260.9	1.91	2.3	280.4	1.91	2.3	280.2
3AMA	3	Ethanol 96%	Muscle	2023-08-14	2023-12-20	128	2024-09-06	389	1.93	1.95	33.4	1.8	1.72	35.9	1.93	1.83	34.2	1.81	0.97	13.1	1.83	0.94	13.9	1.64	0.9	13.6
3MPA	3	Ethanol 96%	Skin	2023-07-09	2023-12-20	164	2024-09-10	429	1.85	2.26	370.7	1.85	2.26	386.5	1.86	2.27	387.3	1.89	2.29	182.1	1.89	2.27	190.3	1.88	2.28	184.1
3LGA	3	Ethanol 96%	Blubber	2023-06-30	2023-12-20	173	2024-09-06	434	1.67	0.98	71.2	1.63	0.98	70.8	1.6	0.98	71.9	1.74	1.4	37.5	1.76	1.45	37.9	1.8	1.48	37.1
4VMA	4	Ethanol 96%	Muscle	2023-05-17	2023-12-20	217	2024-09-06	478	3.2	0.8	3.9	2.08	0.7	3.5	2.24	0.64	3.9	0.65	-0.13	-0.7	0.58	0.18	1.4	0.43	-0.08	-0.4
4PPA	4	Ethanol 96%	Skin	2023-05-14	2023-12-20	220	2024-09-10	485	1.89	2.26	280.7	1.89	2.26	278.4	1.88	2.25	282	1.9	2.37	190.7	1.9	2.34	190.7	1.9	2.34	203.3
4KGA	4	Ethanol 96%	Blubber	2023-05-31	2023-12-20	203	2024-09-06	464	1.59	1.42	58.6	1.74	1.41	58.1	1.72	1.45	57.4	1.91	2.08	81.1	1.82	2.05	81.5	1.88	2.05	83.9
5IMA	5	Ethanol 96%	Muscle	2023-07-24	2023-12-20	149	2024-09-06	410	1.86	1.9	35.7	1.9	2.01	36.6	1.88	1.95	36.3	1.74	1.03	29.2	1.67	0.96	28.7	1.67	1	28.6
5YGA	5	Ethanol 96%	Blubber	2023-11-27	2023-12-20	23	2024-09-06	284	1.21	0.6	2.5	1.69	0.57	2.7	1.89	0.63	4.1	0.1	-0.04	-0.1	3.06	-3.73	-1	1.1	1.21	-1.6
5YPA	5	Ethanol 96%	Skin	2023-11-27	2023-12-20	23	2024-09-10	288	1.86	2.22	336.2	1.86	2.26	338.8	1.86	2.27	338.8	1.94	2.32	185	1.95	2.31	194.1	1.95	2.3	199.7
1RGC	1	Frozen -20ºC	Blubber	2023-08-05	2023-12-20	137	2024-09-06	398	1.72	1.78	27.8	1.68	2.8	21.4	1.73	1.62	28	1.86	2.44	51.7	1.86	2.3	56.5	1.86	2.46	53.9
1RMC	1	Frozen -20ºC	Muscle	2023-08-05	2023-12-20	137	2024-09-06	398	2.04	1.86	21.5	2.24	1.75	21.9	1.89	1.67	23.2	1.49	1.1	4.1	2.03	1.49	4.7	1.62	1.53	3.6
1RPC	1	Frozen -20ºC	Skin	2023-08-05	2023-12-20	137	2024-09-09	401	1.98	2.34	315.7	1.82	2.23	327.5	1.91	2.32	319.5	1.94	2.36	217.4	1.93	2.37	211	1.98	2.38	212.4
2TPC	2	Frozen -20ºC	Skin	2023-07-06	2023-12-20	167	2024-09-09	431	1.89	2.21	267.7	1.87	2.19	265.3	1.87	2.22	265	1.94	2.16	77.6	1.72	2.06	78	1.9	2.1	76.6
2GGC	2	Frozen -20ºC	Blubber	2023-06-08	2023-12-20	195	2024-09-06	456	1.56	2.28	36.3	1.6	1.85	37.1	1.56	2.38	35.9	1.89	2.3	76.2	1.87	2.24	79.9	1.88	2.34	79.3
2GMC	2	Frozen -20ºC	Muscle	2023-06-08	2023-12-20	195	2024-09-06	456	1.97	1.89	164.8	1.98	1.85	164.9	2	1.88	162.2	1.85	1.23	16.5	1.65	1.26	17.8	1.86	1.22	17.7
3UGC	3	Frozen -20ºC	Blubber	2023-09-28	2023-12-20	83	2024-09-06	344	1.82	1.48	95.6	1.83	1.41	90.5	1.8	1.41	92.2	1.84	2.04	126.7	1.84	2.08	127.9	1.84	2.02	132.6
3UPC	3	Frozen -20ºC	Skin	2023-09-28	2023-12-20	83	2024-09-09	347	1.89	2.23	407.5	1.89	2.24	407.5	1.89	2.24	408.5	1.88	2.32	87.1	1.85	2.34	82.8	1.85	2.3	84.1
3FMC	3	Frozen -20ºC	Muscle	2023-11-17	2023-12-20	33	2024-09-06	294	1.88	1.92	43.6	1.86	2.01	43	1.88	1.99	43.1	1.6	1.13	45.5	1.7	1.27	44.5	1.73	1.31	40.2
4CGC	4	Frozen -20ºC	Blubber	2023-07-15	2023-12-20	158	2024-09-06	419	1.87	1.65	52.1	1.83	1.63	51.9	1.86	1.69	51.2	1.91	2.32	142.2	1.88	2.34	142.8	1.87	2.38	139.2
4KPC	4	Frozen -20ºC	Skin	2023-05-31	2023-12-20	203	2024-09-09	467	1.8	2.12	120.7	1.93	2.19	117.7	1.92	2.18	119.1	1.87	2.21	59.6	1.9	2.15	60.3	1.91	2.16	60.9
4PMC	4	Frozen -20ºC	Muscle	2023-05-14	2023-12-20	220	2024-09-06	481	1.55	0.99	9.6	1.97	1.02	9.3	1.73	1.02	9.9	2.95	1.84	3.2	-0.24	-1.15	0.4	-0.01	-0.06	0
5JPC	5	Frozen -20ºC	Skin	2023-08-04	2023-12-20	138	2024-09-09	402	1.81	1.11	33	1.76	1.07	34.2	1.81	1.09	32.6	1.56	0.84	18.5	1.63	0.77	21.8	1.55	0.78	22.1
5IGC	5	Frozen -20ºC	Blubber	2023-07-24	2023-12-20	149	2024-09-06	410	2.33	1.71	10.8	2.41	1.92	9.9	2.7	1.12	9.8	1.94	1.9	31.4	2.05	1.94	30.4	2.05	1.97	31.2
5YMC	5	Frozen -20ºC	Muscle	2023-11-27	2023-12-20	23	2024-09-06	284	1.64	2.21	4.4	1.33	2.03	5	1.54	2.18	4.8	-2.81	0.94	2	3.98	0.84	1.9	3.43	0.53	2.1

## Sheet: Variables
sample.ID	Identification code of each sample
decomposition.code	Decomposition Category Code according to IJsseldijk, Brownlow & Mazzariol (2019)
preservation.method	Preservation method
matrix	Tissue matrix
necropsy.date	Date in which the necropsy was conducted
firstextraction.mean.date	Estimated date in which first DNA extraction was conducted
firstextraction.storage.days	Timelapse (in days) between necropsy date and first DNA extraction date
repextraction.mean.date	Date in which repeated DNA extraction was conducted
repextraction.storage.days	Timelapse (in days) between necropsy date and repeated DNA extraction date
260/280.ND.1	260/280 ratio of absorbance (measured by NanoDrop spectrophotometer, first extraction, first measurement)
260/230.ND.1	260/230 ratio of absorbance (measured by NanoDrop spectrophotometer, first extraction, first measurement)
ng/µL.ND.1	DNA concentration in ng/µL (measured by NanoDrop spectrophotometer, first extraction, first measurement)
260/280.ND.2	260/280 ratio of absorbance (measured by NanoDrop spectrophotometer, first extraction, second measurement)
260/230.ND.2	260/230 ratio of absorbance (measured by NanoDrop spectrophotometer, first extraction, second measurement)
ng/µL.ND.2	DNA concentration in ng/µL (measured by NanoDrop spectrophotometer, first extraction, second measurement)
260/280.ND.3	260/280 ratio of absorbance (measured by NanoDrop spectrophotometer, first extraction, third measurement)
260/230.ND.3	260/230 ratio of absorbance (measured by NanoDrop spectrophotometer, first extraction, second measurement)
ng/µL.ND.3	DNA concentration in ng/µL (measured by NanoDrop spectrophotometer, first extraction, third measurement)
260/280.ND.REP1	260/280 ratio of absorbance (measured by NanoDrop spectrophotometer, repeated extraction, first measurement)
260/230.ND.REP1	260/230 ratio of absorbance (measured by NanoDrop spectrophotometer, repeated extraction, first measurement)
ng/µL.ND.REP.1	DNA concentration in ng/µL (measured by NanoDrop spectrophotometer, repeated extraction, first measurement)
260/280.ND.REP.2	260/280 ratio of absorbance (measured by NanoDrop spectrophotometer, repeated extraction, second measurement)
260/230.ND.REP.2	260/230 ratio of absorbance (measured by NanoDrop spectrophotometer, repeated extraction, second measurement)
ng/µL.ND.REP.2	DNA concentration in ng/µL (measured by NanoDrop spectrophotometer, repeated extraction, second measurement)
260/280.ND.REP.3	260/280 ratio of absorbance (measured by NanoDrop spectrophotometer, repeated extraction, third measurement)
260/230.ND.REP.3	260/230 ratio of absorbance (measured by NanoDrop spectrophotometer, repeated extraction, second measurement)
ng/µL.ND.REP.3	DNA concentration in ng/µL (measured by NanoDrop spectrophotometer, repeated extraction, third measurement)
sample.ID
decomposition.code
preservation.method
matrix
necropsy.date
firstextraction.mean.date
firstextraction.storage.days
repextraction.mean.date
repextraction.storage.days
260/280.ND.1
260/230.ND.1
ng/µL.ND.1
260/280.ND.2
260/230.ND.2
ng/µL.ND.2
260/280.ND.3
260/230.ND.3
ng/µL.ND.3
260/280.ND.REP1
260/230.ND.REP1
ng/µL.ND.REP.1
260/280.ND.REP.2
260/230.ND.REP.2
ng/µL.ND.REP.2
260/280.ND.REP.3
260/230.ND.REP.3
ng/µL.ND.REP.3
sample.ID
decomposition.code
preservation.method
matrix
necropsy.date
firstextraction.mean.date
firstextraction.storage.days
repextraction.mean.date
repextraction.storage.days
260/280.ND.1
260/230.ND.1
ng/µL.ND.1
260/280.ND.2
260/230.ND.2
ng/µL.ND.2
260/280.ND.3
260/230.ND.3
ng/µL.ND.3
260/280.ND.REP1
260/230.ND.REP1
ng/µL.ND.REP.1
260/280.ND.REP.2
260/230.ND.REP.2
ng/µL.ND.REP.2
260/280.ND.REP.3
260/230.ND.REP.3
ng/µL.ND.REP.3
sample.ID
decomposition.code
preservation.method
matrix
necropsy.date
firstextraction.mean.date
firstextraction.storage.days
repextraction.mean.date
repextraction.storage.days
260/280.ND.1
260/230.ND.1
ng/µL.ND.1
260/280.ND.2
260/230.ND.2
ng/µL.ND.2
260/280.ND.3
260/230.ND.3
ng/µL.ND.3
260/280.ND.REP1
260/230.ND.REP1
ng/µL.ND.REP.1
260/280.ND.REP.2
260/230.ND.REP.2
ng/µL.ND.REP.2
260/280.ND.REP.3
260/230.ND.REP.3
ng/µL.ND.REP.3
sample.ID
decomposition.code
preservation.method
matrix
necropsy.date
firstextraction.mean.date
firstextraction.storage.days
repextraction.mean.date
repextraction.storage.days
260/280.ND.1
260/230.ND.1
ng/µL.ND.1
260/280.ND.2
260/230.ND.2
ng/µL.ND.2
260/280.ND.3
260/230.ND.3
ng/µL.ND.3
260/280.ND.REP1
260/230.ND.REP1
ng/µL.ND.REP.1
260/280.ND.REP.2
260/230.ND.REP.2
ng/µL.ND.REP.2
260/280.ND.REP.3
260/230.ND.REP.3
ng/µL.ND.REP.3
sample.ID
decomposition.code
preservation.method
matrix
necropsy.date
firstextraction.mean.date
firstextraction.storage.days
repextraction.mean.date
repextraction.storage.days
260/280.ND.1
260/230.ND.1
ng/µL.ND.1
260/280.ND.2
260/230.ND.2
ng/µL.ND.2
260/280.ND.3
260/230.ND.3
ng/µL.ND.3
260/280.ND.REP1
260/230.ND.REP1
ng/µL.ND.REP.1
260/280.ND.REP.2
260/230.ND.REP.2
ng/µL.ND.REP.2
260/280.ND.REP.3
260/230.ND.REP.3
ng/µL.ND.REP.3
sample.ID
decomposition.code
preservation.method
matrix
necropsy.date
firstextraction.mean.date
firstextraction.storage.days
repextraction.mean.date
repextraction.storage.days
260/280.ND.1
260/230.ND.1
ng/µL.ND.1
260/280.ND.2
260/230.ND.2
ng/µL.ND.2
260/280.ND.3
260/230.ND.3
ng/µL.ND.3
260/280.ND.REP1
260/230.ND.REP1
ng/µL.ND.REP.1
260/280.ND.REP.2
260/230.ND.REP.2
ng/µL.ND.REP.2
260/280.ND.REP.3
260/230.ND.REP.3
ng/µL.ND.REP.3
sample.ID
decomposition.code
preservation.method
matrix
necropsy.date
firstextraction.mean.date
firstextraction.storage.days
repextraction.mean.date
repextraction.storage.days
260/280.ND.1
260/230.ND.1
ng/µL.ND.1
260/280.ND.2
260/230.ND.2
ng/µL.ND.2
260/280.ND.3
260/230.ND.3
ng/µL.ND.3
260/280.ND.REP1
260/230.ND.REP1
ng/µL.ND.REP.1
260/280.ND.REP.2
260/230.ND.REP.2
ng/µL.ND.REP.2
260/280.ND.REP.3
260/230.ND.REP.3
ng/µL.ND.REP.3
sample.ID
decomposition.code
preservation.method
matrix
necropsy.date
firstextraction.mean.date
firstextraction.storage.days
repextraction.mean.date
repextraction.storage.days
260/280.ND.1
260/230.ND.1
ng/µL.ND.1
260/280.ND.2
260/230.ND.2
ng/µL.ND.2
260/280.ND.3
260/230.ND.3
ng/µL.ND.3
260/280.ND.REP1
260/230.ND.REP1
ng/µL.ND.REP.1
260/280.ND.REP.2
260/230.ND.REP.2
ng/µL.ND.REP.2
260/280.ND.REP.3
260/230.ND.REP.3
ng/µL.ND.REP.3
sample.ID
decomposition.code
preservation.method
matrix
necropsy.date
firstextraction.mean.date
firstextraction.storage.days
repextraction.mean.date
repextraction.storage.days
260/280.ND.1
260/230.ND.1
ng/µL.ND.1
260/280.ND.2
260/230.ND.2
ng/µL.ND.2
260/280.ND.3
260/230.ND.3
ng/µL.ND.3
260/280.ND.REP1
260/230.ND.REP1
ng/µL.ND.REP.1
260/280.ND.REP.2
260/230.ND.REP.2
ng/µL.ND.REP.2
260/280.ND.REP.3
260/230.ND.REP.3
ng/µL.ND.REP.3
sample.ID
decomposition.code
preservation.method
matrix
necropsy.date
firstextraction.mean.date
firstextraction.storage.days
repextraction.mean.date
repextraction.storage.days
260/280.ND.1
260/230.ND.1
ng/µL.ND.1
260/280.ND.2
260/230.ND.2
ng/µL.ND.2
260/280.ND.3
260/230.ND.3
ng/µL.ND.3
260/280.ND.REP1
260/230.ND.REP1
ng/µL.ND.REP.1
260/280.ND.REP.2
260/230.ND.REP.2
ng/µL.ND.REP.2
260/280.ND.REP.3
260/230.ND.REP.3
ng/µL.ND.REP.3
sample.ID
decomposition.code
preservation.method
matrix
necropsy.date
firstextraction.mean.date
firstextraction.storage.days
repextraction.mean.date
repextraction.storage.days
260/280.ND.1
260/230.ND.1
ng/µL.ND.1
260/280.ND.2
260/230.ND.2
ng/µL.ND.2
260/280.ND.3
260/230.ND.3
ng/µL.ND.3
260/280.ND.REP1
260/230.ND.REP1
ng/µL.ND.REP.1
260/280.ND.REP.2
260/230.ND.REP.2
ng/µL.ND.REP.2
260/280.ND.REP.3
260/230.ND.REP.3
ng/µL.ND.REP.3
sample.ID
decomposition.code
preservation.method
matrix
necropsy.date
firstextraction.mean.date
firstextraction.storage.days
repextraction.mean.date
repextraction.storage.days
260/280.ND.1
260/230.ND.1
ng/µL.ND.1
260/280.ND.2
260/230.ND.2
ng/µL.ND.2
260/280.ND.3
260/230.ND.3
ng/µL.ND.3
260/280.ND.REP1
260/230.ND.REP1
ng/µL.ND.REP.1
260/280.ND.REP.2
260/230.ND.REP.2
ng/µL.ND.REP.2
260/280.ND.REP.3
260/230.ND.REP.3
ng/µL.ND.REP.3
sample.ID
decomposition.code
preservation.method
matrix
necropsy.date
firstextraction.mean.date
firstextraction.storage.days
repextraction.mean.date
repextraction.storage.days
260/280.ND.1
260/230.ND.1
ng/µL.ND.1
260/280.ND.2
260/230.ND.2
ng/µL.ND.2
260/280.ND.3
260/230.ND.3
ng/µL.ND.3
260/280.ND.REP1
260/230.ND.REP1
ng/µL.ND.REP.1
260/280.ND.REP.2
260/230.ND.REP.2
ng/µL.ND.REP.2
260/280.ND.REP.3
260/230.ND.REP.3
ng/µL.ND.REP.3
sample.ID
decomposition.code
preservation.method
matrix
necropsy.date
firstextraction.mean.date
firstextraction.storage.days
repextraction.mean.date
repextraction.storage.days
260/280.ND.1
260/230.ND.1
ng/µL.ND.1
260/280.ND.2
260/230.ND.2
ng/µL.ND.2
260/280.ND.3
260/230.ND.3
ng/µL.ND.3
260/280.ND.REP1
260/230.ND.REP1
ng/µL.ND.REP.1
260/280.ND.REP.2
260/230.ND.REP.2
ng/µL.ND.REP.2
260/280.ND.REP.3
260/230.ND.REP.3
ng/µL.ND.REP.3
sample.ID
decomposition.code
preservation.method
matrix
necropsy.date
firstextraction.mean.date
firstextraction.storage.days
repextraction.mean.date
repextraction.storage.days
260/280.ND.1
260/230.ND.1
ng/µL.ND.1
260/280.ND.2
260/230.ND.2
ng/µL.ND.2
260/280.ND.3
260/230.ND.3
ng/µL.ND.3
260/280.ND.REP1
260/230.ND.REP1
ng/µL.ND.REP.1
260/280.ND.REP.2
260/230.ND.REP.2
ng/µL.ND.REP.2
260/280.ND.REP.3
260/230.ND.REP.3
ng/µL.ND.REP.3
sample.ID
decomposition.code
preservation.method
matrix
necropsy.date
firstextraction.mean.date
firstextraction.storage.days
repextraction.mean.date
repextraction.storage.days
260/280.ND.1
260/230.ND.1
ng/µL.ND.1
260/280.ND.2
260/230.ND.2
ng/µL.ND.2
260/280.ND.3
260/230.ND.3
ng/µL.ND.3
260/280.ND.REP1
260/230.ND.REP1
ng/µL.ND.REP.1
260/280.ND.REP.2
260/230.ND.REP.2
ng/µL.ND.REP.2
260/280.ND.REP.3
260/230.ND.REP.3
ng/µL.ND.REP.3
sample.ID
decomposition.code
preservation.method
matrix
necropsy.date
firstextraction.mean.date
firstextraction.storage.days
repextraction.mean.date
repextraction.storage.days
260/280.ND.1
260/230.ND.1
ng/µL.ND.1
260/280.ND.2
260/230.ND.2
ng/µL.ND.2
260/280.ND.3
260/230.ND.3
ng/µL.ND.3
260/280.ND.REP1
260/230.ND.REP1
ng/µL.ND.REP.1
260/280.ND.REP.2
260/230.ND.REP.2
ng/µL.ND.REP.2
260/280.ND.REP.3
260/230.ND.REP.3
ng/µL.ND.REP.3
sample.ID
decomposition.code
preservation.method
matrix
necropsy.date
firstextraction.mean.date
firstextraction.storage.days
repextraction.mean.date
repextraction.storage.days
260/280.ND.1
260/230.ND.1
ng/µL.ND.1
260/280.ND.2
260/230.ND.2
ng/µL.ND.2
260/280.ND.3
260/230.ND.3
ng/µL.ND.3
260/280.ND.REP1
260/230.ND.REP1
ng/µL.ND.REP.1
260/280.ND.REP.2
260/230.ND.REP.2
ng/µL.ND.REP.2
260/280.ND.REP.3
260/230.ND.REP.3
ng/µL.ND.REP.3
sample.ID
decomposition.code
preservation.method
matrix
necropsy.date
firstextraction.mean.date
firstextraction.storage.days
repextraction.mean.date
repextraction.storage.days
260/280.ND.1
260/230.ND.1
ng/µL.ND.1
260/280.ND.2
260/230.ND.2
ng/µL.ND.2
260/280.ND.3
260/230.ND.3
ng/µL.ND.3
260/280.ND.REP1
260/230.ND.REP1
ng/µL.ND.REP.1
260/280.ND.REP.2
260/230.ND.REP.2
ng/µL.ND.REP.2
260/280.ND.REP.3
260/230.ND.REP.3
ng/µL.ND.REP.3
sample.ID
decomposition.code
preservation.method
matrix
necropsy.date
firstextraction.mean.date
firstextraction.storage.days
repextraction.mean.date
repextraction.storage.days
260/280.ND.1
260/230.ND.1
ng/µL.ND.1
260/280.ND.2
260/230.ND.2
ng/µL.ND.2
260/280.ND.3
260/230.ND.3
ng/µL.ND.3
260/280.ND.REP1
260/230.ND.REP1
ng/µL.ND.REP.1
260/280.ND.REP.2
260/230.ND.REP.2
ng/µL.ND.REP.2
260/280.ND.REP.3
260/230.ND.REP.3
ng/µL.ND.REP.3
sample.ID
decomposition.code
preservation.method
matrix
necropsy.date
firstextraction.mean.date
firstextraction.storage.days
repextraction.mean.date
repextraction.storage.days
260/280.ND.1
260/230.ND.1
ng/µL.ND.1
260/280.ND.2
260/230.ND.2
ng/µL.ND.2
260/280.ND.3
260/230.ND.3
ng/µL.ND.3
260/280.ND.REP1
260/230.ND.REP1
ng/µL.ND.REP.1
260/280.ND.REP.2
260/230.ND.REP.2
ng/µL.ND.REP.2
260/280.ND.REP.3
260/230.ND.REP.3
ng/µL.ND.REP.3
sample.ID
decomposition.code
preservation.method
matrix
necropsy.date
firstextraction.mean.date
firstextraction.storage.days
repextraction.mean.date
repextraction.storage.days
260/280.ND.1
260/230.ND.1
ng/µL.ND.1
260/280.ND.2
260/230.ND.2
ng/µL.ND.2
260/280.ND.3
260/230.ND.3
ng/µL.ND.3
260/280.ND.REP1
260/230.ND.REP1
ng/µL.ND.REP.1
260/280.ND.REP.2
260/230.ND.REP.2
ng/µL.ND.REP.2
260/280.ND.REP.3
260/230.ND.REP.3
ng/µL.ND.REP.3
sample.ID
decomposition.code
preservation.method
matrix
necropsy.date
firstextraction.mean.date
firstextraction.storage.days
repextraction.mean.date
repextraction.storage.days
260/280.ND.1
260/230.ND.1
ng/µL.ND.1
260/280.ND.2
260/230.ND.2
ng/µL.ND.2
260/280.ND.3
260/230.ND.3
ng/µL.ND.3
260/280.ND.REP1
260/230.ND.REP1
ng/µL.ND.REP.1
260/280.ND.REP.2
260/230.ND.REP.2
ng/µL.ND.REP.2
260/280.ND.REP.3
260/230.ND.REP.3
ng/µL.ND.REP.3
sample.ID
decomposition.code
preservation.method
matrix
necropsy.date
firstextraction.mean.date
firstextraction.storage.days
repextraction.mean.date
repextraction.storage.days
260/280.ND.1
260/230.ND.1
ng/µL.ND.1
260/280.ND.2
260/230.ND.2
ng/µL.ND.2
260/280.ND.3
260/230.ND.3
ng/µL.ND.3
260/280.ND.REP1
260/230.ND.REP1
ng/µL.ND.REP.1
260/280.ND.REP.2
260/230.ND.REP.2
ng/µL.ND.REP.2
260/280.ND.REP.3
260/230.ND.REP.3
ng/µL.ND.REP.3
sample.ID
decomposition.code
preservation.method
matrix
necropsy.date
firstextraction.mean.date
firstextraction.storage.days
repextraction.mean.date
repextraction.storage.days
260/280.ND.1
260/230.ND.1
ng/µL.ND.1
260/280.ND.2
260/230.ND.2
ng/µL.ND.2
260/280.ND.3
260/230.ND.3
ng/µL.ND.3
260/280.ND.REP1
260/230.ND.REP1
ng/µL.ND.REP.1
260/280.ND.REP.2
260/230.ND.REP.2
ng/µL.ND.REP.2
260/280.ND.REP.3
260/230.ND.REP.3
ng/µL.ND.REP.3
sample.ID
decomposition.code
preservation.method
matrix
necropsy.date
firstextraction.mean.date
firstextraction.storage.days
repextraction.mean.date
repextraction.storage.days
260/280.ND.1
260/230.ND.1
ng/µL.ND.1
260/280.ND.2
260/230.ND.2
ng/µL.ND.2
260/280.ND.3
260/230.ND.3
ng/µL.ND.3
260/280.ND.REP1
260/230.ND.REP1
ng/µL.ND.REP.1
260/280.ND.REP.2
260/230.ND.REP.2
ng/µL.ND.REP.2
260/280.ND.REP.3
260/230.ND.REP.3
ng/µL.ND.REP.3
sample.ID
decomposition.code
preservation.method
matrix
necropsy.date
firstextraction.mean.date
firstextraction.storage.days
repextraction.mean.date
repextraction.storage.days
260/280.ND.1
260/230.ND.1
ng/µL.ND.1
260/280.ND.2
260/230.ND.2
ng/µL.ND.2
260/280.ND.3
260/230.ND.3
ng/µL.ND.3
260/280.ND.REP1
260/230.ND.REP1
ng/µL.ND.REP.1
260/280.ND.REP.2
260/230.ND.REP.2
ng/µL.ND.REP.2
260/280.ND.REP.3
260/230.ND.REP.3
ng/µL.ND.REP.3
sample.ID
decomposition.code
preservation.method
matrix
necropsy.date
firstextraction.mean.date
firstextraction.storage.days
repextraction.mean.date
repextraction.storage.days
260/280.ND.1
260/230.ND.1
ng/µL.ND.1
260/280.ND.2
260/230.ND.2
ng/µL.ND.2
260/280.ND.3
260/230.ND.3
ng/µL.ND.3
260/280.ND.REP1
260/230.ND.REP1
ng/µL.ND.REP.1
260/280.ND.REP.2
260/230.ND.REP.2
ng/µL.ND.REP.2
260/280.ND.REP.3
260/230.ND.REP.3
ng/µL.ND.REP.3
sample.ID
decomposition.code
preservation.method
matrix
necropsy.date
firstextraction.mean.date
firstextraction.storage.days
repextraction.mean.date
repextraction.storage.days
260/280.ND.1
260/230.ND.1
ng/µL.ND.1
260/280.ND.2
260/230.ND.2
ng/µL.ND.2
260/280.ND.3
260/230.ND.3
ng/µL.ND.3
260/280.ND.REP1
260/230.ND.REP1
ng/µL.ND.REP.1
260/280.ND.REP.2
260/230.ND.REP.2
ng/µL.ND.REP.2
260/280.ND.REP.3
260/230.ND.REP.3
ng/µL.ND.REP.3
sample.ID
decomposition.code
preservation.method
matrix
necropsy.date
firstextraction.mean.date
firstextraction.storage.days
repextraction.mean.date
repextraction.storage.days
260/280.ND.1
260/230.ND.1
ng/µL.ND.1
260/280.ND.2
260/230.ND.2
ng/µL.ND.2
260/280.ND.3
260/230.ND.3
ng/µL.ND.3
260/280.ND.REP1
260/230.ND.REP1
ng/µL.ND.REP.1
260/280.ND.REP.2
260/230.ND.REP.2
ng/µL.ND.REP.2
260/280.ND.REP.3
260/230.ND.REP.3
ng/µL.ND.REP.3
sample.ID
decomposition.code
preservation.method
matrix
necropsy.date
firstextraction.mean.date
firstextraction.storage.days
repextraction.mean.date
repextraction.storage.days
260/280.ND.1
260/230.ND.1
ng/µL.ND.1
260/280.ND.2
260/230.ND.2
ng/µL.ND.2
260/280.ND.3
260/230.ND.3
ng/µL.ND.3
260/280.ND.REP1
260/230.ND.REP1
ng/µL.ND.REP.1
260/280.ND.REP.2
260/230.ND.REP.2
ng/µL.ND.REP.2
260/280.ND.REP.3
260/230.ND.REP.3
ng/µL.ND.REP.3
sample.ID
decomposition.code
preservation.method
matrix
necropsy.date
firstextraction.mean.date
firstextraction.storage.days
repextraction.mean.date
repextraction.storage.days
260/280.ND.1
260/230.ND.1
ng/µL.ND.1
260/280.ND.2
260/230.ND.2
ng/µL.ND.2
260/280.ND.3
260/230.ND.3
ng/µL.ND.3
260/280.ND.REP1
260/230.ND.REP1
ng/µL.ND.REP.1
260/280.ND.REP.2
260/230.ND.REP.2
ng/µL.ND.REP.2
260/280.ND.REP.3
260/230.ND.REP.3
ng/µL.ND.REP.3
sample.ID
decomposition.code
preservation.method
matrix
necropsy.date
firstextraction.mean.date
firstextraction.storage.days
repextraction.mean.date
repextraction.storage.days
260/280.ND.1
260/230.ND.1
ng/µL.ND.1
260/280.ND.2
260/230.ND.2
ng/µL.ND.2
260/280.ND.3
260/230.ND.3
ng/µL.ND.3
260/280.ND.REP1
260/230.ND.REP1
ng/µL.ND.REP.1
260/280.ND.REP.2
260/230.ND.REP.2
ng/µL.ND.REP.2
260/280.ND.REP.3
260/230.ND.REP.3
ng/µL.ND.REP.3
sample.ID
decomposition.code
preservation.method
matrix
necropsy.date
firstextraction.mean.date
firstextraction.storage.days
repextraction.mean.date
repextraction.storage.days
260/280.ND.1
260/230.ND.1
ng/µL.ND.1
260/280.ND.2
260/230.ND.2
ng/µL.ND.2
260/280.ND.3
260/230.ND.3
ng/µL.ND.3
260/280.ND.REP1
260/230.ND.REP1
ng/µL.ND.REP.1
260/280.ND.REP.2
260/230.ND.REP.2
ng/µL.ND.REP.2
260/280.ND.REP.3
260/230.ND.REP.3
ng/µL.ND.REP.3
sample.ID
decomposition.code
preservation.method
matrix
necropsy.date
firstextraction.mean.date
firstextraction.storage.days
repextraction.mean.date
repextraction.storage.days
260/280.ND.1
260/230.ND.1
ng/µL.ND.1
260/280.ND.2
260/230.ND.2
ng/µL.ND.2
260/280.ND.3
260/230.ND.3
ng/µL.ND.3
260/280.ND.REP1
260/230.ND.REP1
ng/µL.ND.REP.1
260/280.ND.REP.2
260/230.ND.REP.2
ng/µL.ND.REP.2
260/280.ND.REP.3
260/230.ND.REP.3
ng/µL.ND.REP.3
sample.ID
decomposition.code
preservation.method
matrix
necropsy.date
firstextraction.mean.date
firstextraction.storage.days
repextraction.mean.date
repextraction.storage.days
260/280.ND.1
260/230.ND.1
ng/µL.ND.1
260/280.ND.2
260/230.ND.2
ng/µL.ND.2
260/280.ND.3
260/230.ND.3
ng/µL.ND.3
260/280.ND.REP1
260/230.ND.REP1
ng/µL.ND.REP.1
260/280.ND.REP.2
260/230.ND.REP.2
ng/µL.ND.REP.2
260/280.ND.REP.3
260/230.ND.REP.3
ng/µL.ND.REP.3
sample.ID
decomposition.code
preservation.method
matrix
necropsy.date
firstextraction.mean.date
firstextraction.storage.days
repextraction.mean.date
repextraction.storage.days
260/280.ND.1
260/230.ND.1
ng/µL.ND.1
260/280.ND.2
260/230.ND.2
ng/µL.ND.2
260/280.ND.3
260/230.ND.3
ng/µL.ND.3
260/280.ND.REP1
260/230.ND.REP1
ng/µL.ND.REP.1
260/280.ND.REP.2
260/230.ND.REP.2
ng/µL.ND.REP.2
260/280.ND.REP.3
260/230.ND.REP.3
ng/µL.ND.REP.3
sample.ID
decomposition.code
preservation.method
matrix
necropsy.date
firstextraction.mean.date
firstextraction.storage.days
repextraction.mean.date
repextraction.storage.days
260/280.ND.1
260/230.ND.1
ng/µL.ND.1
260/280.ND.2
260/230.ND.2
ng/µL.ND.2
260/280.ND.3
260/230.ND.3
ng/µL.ND.3
260/280.ND.REP1
260/230.ND.REP1
ng/µL.ND.REP.1
260/280.ND.REP.2
260/230.ND.REP.2
ng/µL.ND.REP.2
260/280.ND.REP.3
260/230.ND.REP.3
ng/µL.ND.REP.3
sample.ID
decomposition.code
preservation.method
matrix
necropsy.date
firstextraction.mean.date
firstextraction.storage.days
repextraction.mean.date
repextraction.storage.days
260/280.ND.1
260/230.ND.1
ng/µL.ND.1
260/280.ND.2
260/230.ND.2
ng/µL.ND.2
260/280.ND.3
260/230.ND.3
ng/µL.ND.3
260/280.ND.REP1
260/230.ND.REP1
ng/µL.ND.REP.1
260/280.ND.REP.2
260/230.ND.REP.2
ng/µL.ND.REP.2
260/280.ND.REP.3
260/230.ND.REP.3
ng/µL.ND.REP.3
sample.ID
decomposition.code
preservation.method
matrix
necropsy.date
firstextraction.mean.date
firstextraction.storage.days
repextraction.mean.date
repextraction.storage.days
260/280.ND.1
260/230.ND.1
ng/µL.ND.1
260/280.ND.2
260/230.ND.2
ng/µL.ND.2
260/280.ND.3
260/230.ND.3
ng/µL.ND.3
260/280.ND.REP1
260/230.ND.REP1
ng/µL.ND.REP.1
260/280.ND.REP.2
260/230.ND.REP.2
ng/µL.ND.REP.2
260/280.ND.REP.3
260/230.ND.REP.3
ng/µL.ND.REP.3
sample.ID
decomposition.code
preservation.method
matrix
necropsy.date
firstextraction.mean.date
firstextraction.storage.days
repextraction.mean.date
repextraction.storage.days
260/280.ND.1
260/230.ND.1
ng/µL.ND.1
260/280.ND.2
260/230.ND.2
ng/µL.ND.2
260/280.ND.3
260/230.ND.3
ng/µL.ND.3
260/280.ND.REP1
260/230.ND.REP1
ng/µL.ND.REP.1
260/280.ND.REP.2
260/230.ND.REP.2
ng/µL.ND.REP.2
260/280.ND.REP.3
260/230.ND.REP.3
ng/µL.ND.REP.3
sample.ID
decomposition.code
preservation.method
matrix
necropsy.date
firstextraction.mean.date
firstextraction.storage.days
repextraction.mean.date
repextraction.storage.days
260/280.ND.1
260/230.ND.1
ng/µL.ND.1
260/280.ND.2
260/230.ND.2
ng/µL.ND.2
260/280.ND.3
260/230.ND.3
ng/µL.ND.3
260/280.ND.REP1
260/230.ND.REP1
ng/µL.ND.REP.1
260/280.ND.REP.2
260/230.ND.REP.2
ng/µL.ND.REP.2
260/280.ND.REP.3
260/230.ND.REP.3
ng/µL.ND.REP.3
sample.ID
decomposition.code
preservation.method
matrix
necropsy.date
firstextraction.mean.date
firstextraction.storage.days
repextraction.mean.date
repextraction.storage.days
260/280.ND.1
260/230.ND.1
ng/µL.ND.1
260/280.ND.2
260/230.ND.2
ng/µL.ND.2
260/280.ND.3
260/230.ND.3
ng/µL.ND.3
260/280.ND.REP1
260/230.ND.REP1
ng/µL.ND.REP.1
260/280.ND.REP.2
260/230.ND.REP.2
ng/µL.ND.REP.2
260/280.ND.REP.3
260/230.ND.REP.3
ng/µL.ND.REP.3
sample.ID
decomposition.code
preservation.method
matrix
necropsy.date
firstextraction.mean.date
firstextraction.storage.days
repextraction.mean.date
repextraction.storage.days
260/280.ND.1
260/230.ND.1
ng/µL.ND.1
260/280.ND.2
260/230.ND.2
ng/µL.ND.2
260/280.ND.3
260/230.ND.3
ng/µL.ND.3
260/280.ND.REP1
260/230.ND.REP1
ng/µL.ND.REP.1
260/280.ND.REP.2
260/230.ND.REP.2
ng/µL.ND.REP.2
260/280.ND.REP.3
260/230.ND.REP.3
ng/µL.ND.REP.3
sample.ID
decomposition.code
preservation.method
matrix
necropsy.date
firstextraction.mean.date
firstextraction.storage.days
repextraction.mean.date
repextraction.storage.days
260/280.ND.1
260/230.ND.1
ng/µL.ND.1
260/280.ND.2
260/230.ND.2
ng/µL.ND.2
260/280.ND.3
260/230.ND.3
ng/µL.ND.3
260/280.ND.REP1
260/230.ND.REP1
ng/µL.ND.REP.1
260/280.ND.REP.2
260/230.ND.REP.2
ng/µL.ND.REP.2
260/280.ND.REP.3
260/230.ND.REP.3
ng/µL.ND.REP.3
sample.ID
decomposition.code
preservation.method
matrix
necropsy.date
firstextraction.mean.date
firstextraction.storage.days
repextraction.mean.date
repextraction.storage.days
260/280.ND.1
260/230.ND.1
ng/µL.ND.1
260/280.ND.2
260/230.ND.2
ng/µL.ND.2
260/280.ND.3
260/230.ND.3
ng/µL.ND.3
260/280.ND.REP1
260/230.ND.REP1
ng/µL.ND.REP.1
260/280.ND.REP.2
260/230.ND.REP.2
ng/µL.ND.REP.2
260/280.ND.REP.3
260/230.ND.REP.3
ng/µL.ND.REP.3
sample.ID
decomposition.code
preservation.method
matrix
necropsy.date
firstextraction.mean.date
firstextraction.storage.days
repextraction.mean.date
repextraction.storage.days
260/280.ND.1
260/230.ND.1
ng/µL.ND.1
260/280.ND.2
260/230.ND.2
ng/µL.ND.2
260/280.ND.3
260/230.ND.3
ng/µL.ND.3
260/280.ND.REP1
260/230.ND.REP1
ng/µL.ND.REP.1
260/280.ND.REP.2
260/230.ND.REP.2
ng/µL.ND.REP.2
260/280.ND.REP.3
260/230.ND.REP.3
ng/µL.ND.REP.3
sample.ID
decomposition.code
preservation.method
matrix
necropsy.date
firstextraction.mean.date
firstextraction.storage.days
repextraction.mean.date
repextraction.storage.days
260/280.ND.1
260/230.ND.1
ng/µL.ND.1
260/280.ND.2
260/230.ND.2
ng/µL.ND.2
260/280.ND.3
260/230.ND.3
ng/µL.ND.3
260/280.ND.REP1
260/230.ND.REP1
ng/µL.ND.REP.1
260/280.ND.REP.2
260/230.ND.REP.2
ng/µL.ND.REP.2
260/280.ND.REP.3
260/230.ND.REP.3
ng/µL.ND.REP.3
sample.ID
decomposition.code
preservation.method
matrix
necropsy.date
firstextraction.mean.date
firstextraction.storage.days
repextraction.mean.date
repextraction.storage.days
260/280.ND.1
260/230.ND.1
ng/µL.ND.1
260/280.ND.2
260/230.ND.2
ng/µL.ND.2
260/280.ND.3
260/230.ND.3
ng/µL.ND.3
260/280.ND.REP1
260/230.ND.REP1
ng/µL.ND.REP.1
260/280.ND.REP.2
260/230.ND.REP.2
ng/µL.ND.REP.2
260/280.ND.REP.3
260/230.ND.REP.3
ng/µL.ND.REP.3
sample.ID
decomposition.code
preservation.method
matrix
necropsy.date
firstextraction.mean.date
firstextraction.storage.days
repextraction.mean.date
repextraction.storage.days
260/280.ND.1
260/230.ND.1
ng/µL.ND.1
260/280.ND.2
260/230.ND.2
ng/µL.ND.2
260/280.ND.3
260/230.ND.3
ng/µL.ND.3
260/280.ND.REP1
260/230.ND.REP1
ng/µL.ND.REP.1
260/280.ND.REP.2
260/230.ND.REP.2
ng/µL.ND.REP.2
260/280.ND.REP.3
260/230.ND.REP.3
ng/µL.ND.REP.3
sample.ID
decomposition.code
preservation.method
matrix
necropsy.date
firstextraction.mean.date
firstextraction.storage.days
repextraction.mean.date
repextraction.storage.days
260/280.ND.1
260/230.ND.1
ng/µL.ND.1
260/280.ND.2
260/230.ND.2
ng/µL.ND.2
260/280.ND.3
260/230.ND.3
ng/µL.ND.3
260/280.ND.REP1
260/230.ND.REP1
ng/µL.ND.REP.1
260/280.ND.REP.2
260/230.ND.REP.2
ng/µL.ND.REP.2
260/280.ND.REP.3
260/230.ND.REP.3
ng/µL.ND.REP.3
sample.ID
decomposition.code
preservation.method
matrix
necropsy.date
firstextraction.mean.date
firstextraction.storage.days
repextraction.mean.date
repextraction.storage.days
260/280.ND.1
260/230.ND.1
ng/µL.ND.1
260/280.ND.2
260/230.ND.2
ng/µL.ND.2
260/280.ND.3
260/230.ND.3
ng/µL.ND.3
260/280.ND.REP1
260/230.ND.REP1
ng/µL.ND.REP.1
260/280.ND.REP.2
260/230.ND.REP.2
ng/µL.ND.REP.2
260/280.ND.REP.3
260/230.ND.REP.3
ng/µL.ND.REP.3
sample.ID
decomposition.code
preservation.method
matrix
necropsy.date
firstextraction.mean.date
firstextraction.storage.days
repextraction.mean.date
repextraction.storage.days
260/280.ND.1
260/230.ND.1
ng/µL.ND.1
260/280.ND.2
260/230.ND.2
ng/µL.ND.2
260/280.ND.3
260/230.ND.3
ng/µL.ND.3
260/280.ND.REP1
260/230.ND.REP1
ng/µL.ND.REP.1
260/280.ND.REP.2
260/230.ND.REP.2
ng/µL.ND.REP.2
260/280.ND.REP.3
260/230.ND.REP.3
ng/µL.ND.REP.3
sample.ID
decomposition.code
preservation.method
matrix
necropsy.date
firstextraction.mean.date
firstextraction.storage.days
repextraction.mean.date
repextraction.storage.days
260/280.ND.1
260/230.ND.1
ng/µL.ND.1
260/280.ND.2
260/230.ND.2
ng/µL.ND.2
260/280.ND.3
260/230.ND.3
ng/µL.ND.3
260/280.ND.REP1
260/230.ND.REP1
ng/µL.ND.REP.1
260/280.ND.REP.2
260/230.ND.REP.2
ng/µL.ND.REP.2
260/280.ND.REP.3
260/230.ND.REP.3
ng/µL.ND.REP.3
sample.ID
decomposition.code
preservation.method
matrix
necropsy.date
firstextraction.mean.date
firstextraction.storage.days
repextraction.mean.date
repextraction.storage.days
260/280.ND.1
260/230.ND.1
ng/µL.ND.1
260/280.ND.2
260/230.ND.2
ng/µL.ND.2
260/280.ND.3
260/230.ND.3
ng/µL.ND.3
260/280.ND.REP1
260/230.ND.REP1
ng/µL.ND.REP.1
260/280.ND.REP.2
260/230.ND.REP.2
ng/µL.ND.REP.2
260/280.ND.REP.3
260/230.ND.REP.3
ng/µL.ND.REP.3
sample.ID
decomposition.code
preservation.method
matrix
necropsy.date
firstextraction.mean.date
firstextraction.storage.days
repextraction.mean.date
repextraction.storage.days
260/280.ND.1
260/230.ND.1
ng/µL.ND.1
260/280.ND.2
260/230.ND.2
ng/µL.ND.2
260/280.ND.3
260/230.ND.3
ng/µL.ND.3
260/280.ND.REP1
260/230.ND.REP1
ng/µL.ND.REP.1
260/280.ND.REP.2
260/230.ND.REP.2
ng/µL.ND.REP.2
260/280.ND.REP.3
260/230.ND.REP.3
ng/µL.ND.REP.3
sample.ID
decomposition.code
preservation.method
matrix
necropsy.date
firstextraction.mean.date
firstextraction.storage.days
repextraction.mean.date
repextraction.storage.days
260/280.ND.1
260/230.ND.1
ng/µL.ND.1
260/280.ND.2
260/230.ND.2
ng/µL.ND.2
260/280.ND.3
260/230.ND.3
ng/µL.ND.3
260/280.ND.REP1
260/230.ND.REP1
ng/µL.ND.REP.1
260/280.ND.REP.2
260/230.ND.REP.2
ng/µL.ND.REP.2
260/280.ND.REP.3
260/230.ND.REP.3
ng/µL.ND.REP.3
sample.ID
decomposition.code
preservation.method
matrix
necropsy.date
firstextraction.mean.date
firstextraction.storage.days
repextraction.mean.date
repextraction.storage.days
260/280.ND.1
260/230.ND.1
ng/µL.ND.1
260/280.ND.2
260/230.ND.2
ng/µL.ND.2
260/280.ND.3
260/230.ND.3
ng/µL.ND.3
260/280.ND.REP1
260/230.ND.REP1
ng/µL.ND.REP.1
260/280.ND.REP.2
260/230.ND.REP.2
ng/µL.ND.REP.2
260/280.ND.REP.3
260/230.ND.REP.3
ng/µL.ND.REP.3
sample.ID
decomposition.code
preservation.method
matrix
necropsy.date
firstextraction.mean.date
firstextraction.storage.days
repextraction.mean.date
repextraction.storage.days
260/280.ND.1
260/230.ND.1
ng/µL.ND.1
260/280.ND.2
260/230.ND.2
ng/µL.ND.2
260/280.ND.3
260/230.ND.3
ng/µL.ND.3
260/280.ND.REP1
260/230.ND.REP1
ng/µL.ND.REP.1
260/280.ND.REP.2
260/230.ND.REP.2
ng/µL.ND.REP.2
260/280.ND.REP.3
260/230.ND.REP.3
ng/µL.ND.REP.3
sample.ID
decomposition.code
preservation.method
matrix
necropsy.date
firstextraction.mean.date
firstextraction.storage.days
repextraction.mean.date
repextraction.storage.days
260/280.ND.1
260/230.ND.1
ng/µL.ND.1
260/280.ND.2
260/230.ND.2
ng/µL.ND.2
260/280.ND.3
260/230.ND.3
ng/µL.ND.3
260/280.ND.REP1
260/230.ND.REP1
ng/µL.ND.REP.1
260/280.ND.REP.2
260/230.ND.REP.2
ng/µL.ND.REP.2
260/280.ND.REP.3
260/230.ND.REP.3
ng/µL.ND.REP.3
sample.ID
decomposition.code
preservation.method
matrix
necropsy.date
firstextraction.mean.date
firstextraction.storage.days
repextraction.mean.date
repextraction.storage.days
260/280.ND.1
260/230.ND.1
ng/µL.ND.1
260/280.ND.2
260/230.ND.2
ng/µL.ND.2
260/280.ND.3
260/230.ND.3
ng/µL.ND.3
260/280.ND.REP1
260/230.ND.REP1
ng/µL.ND.REP.1
260/280.ND.REP.2
260/230.ND.REP.2
ng/µL.ND.REP.2
260/280.ND.REP.3
260/230.ND.REP.3
ng/µL.ND.REP.3
sample.ID
decomposition.code
preservation.method
matrix
necropsy.date
firstextraction.mean.date
firstextraction.storage.days
repextraction.mean.date
repextraction.storage.days
260/280.ND.1
260/230.ND.1
ng/µL.ND.1
260/280.ND.2
260/230.ND.2
ng/µL.ND.2
260/280.ND.3
260/230.ND.3
ng/µL.ND.3
260/280.ND.REP1
260/230.ND.REP1
ng/µL.ND.REP.1
260/280.ND.REP.2
260/230.ND.REP.2
ng/µL.ND.REP.2
260/280.ND.REP.3
260/230.ND.REP.3
ng/µL.ND.REP.3
sample.ID
decomposition.code
preservation.method
matrix
necropsy.date
firstextraction.mean.date
firstextraction.storage.days
repextraction.mean.date
repextraction.storage.days
260/280.ND.1
260/230.ND.1
ng/µL.ND.1
260/280.ND.2
260/230.ND.2
ng/µL.ND.2
260/280.ND.3
260/230.ND.3
ng/µL.ND.3
260/280.ND.REP1
260/230.ND.REP1
ng/µL.ND.REP.1
260/280.ND.REP.2
260/230.ND.REP.2
ng/µL.ND.REP.2
260/280.ND.REP.3
260/230.ND.REP.3
ng/µL.ND.REP.3
