# Supplementary material for: Evaluating effects of tissue type, preservation method, and decomposition on DNA quality to support genetic sampling in stranded small cetaceans
Source: Sci Rep. 2026 Apr 28;16:13555. doi: 10.1038/s41598-026-41686-x (PMC13121719; doi:10.1038/s41598-026-41686-x)
Supplement: Supplementary file 4 — Supplementary Material 4 [file 41598_2026_41686_MOESM4_ESM.xlsx]

## Sheet: Data
sample.ID	decomposition.code	preservation.method	matrix	necropsy.date	firstextraction.mean.date	storage.days	DIN.TS	ng/µL.TS	260/280.ND.1	260/230.ND.1	ng/µL.ND.1	260/280.ND.2	260/230.ND.2	ng/µL.ND.2	260/280.ND.3	260/230.ND.3	ng/µL.ND.3	260/280.mean	260/230.mean	ng/µL.mean
1EGA	1	Ethanol 96%	Blubber	2023-07-26	2023-12-20	147	7.1	27.8	1.63	1.49	43.6	1.63	1.39	41.5	1.64	1.53	40	1.63333	1.47	41.7
1EMA	1	Ethanol 96%	Muscle	2023-07-26	2023-12-20	147	NA	2.35	1.86	1.03	11.4	1.78	0.98	11.5	1.85	0.95	11.7	1.83	0.986667	11.5333
1EPA	1	Ethanol 96%	Skin	2023-07-26	2023-12-20	147	6.5	222	1.92	2.32	264.9	1.87	2.3	268.4	1.88	2.29	270.9	1.89	2.30333	268.067
1RGA	1	Ethanol 96%	Blubber	2023-08-05	2023-12-20	137	8.5	4.63	1.96	1.11	8.4	1.78	1.14	8.2	1.94	1	9.7	1.89333	1.08333	8.76667
1RMA	1	Ethanol 96%	Muscle	2023-08-05	2023-12-20	137	NA	1.74	1.56	0.73	5.9	1.7	0.86	5.4	1.36	0.82	6.1	1.54	0.803333	5.8
1RPA	1	Ethanol 96%	Skin	2023-08-05	2023-12-20	137	6.3	36.6	1.84	1.98	48.8	1.83	2.02	48.6	1.87	2.01	48.3	1.84667	2.00333	48.5667
1QGA	1	Ethanol 96%	Blubber	2023-07-20	2023-12-20	153	6.8	81.7	1.85	1.81	110.5	1.88	1.81	110.7	1.87	1.77	107.6	1.86667	1.79667	109.6
1QMA	1	Ethanol 96%	Muscle	2023-07-20	2023-12-20	153	7.4	10.7	1.99	1.5	13.8	1.9	1.46	14.2	1.85	1.5	14.8	1.91333	1.48667	14.2667
1QPA	1	Ethanol 96%	Skin	2023-07-20	2023-12-20	153	5.5	239	1.89	2.24	293.8	1.9	2.22	289.2	1.9	2.21	288.3	1.89667	2.22333	290.433
1XGA	1	Ethanol 96%	Blubber	2023-03-12	2023-12-20	283	6.4	46.8	1.89	1.72	114.2	1.9	1.7	106.3	1.86	1.73	108.4	1.88333	1.71667	109.633
1XPA	1	Ethanol 96%	Skin	2023-03-12	2023-12-20	283	6.2	109	1.88	1.99	131.5	1.92	2.13	130.9	1.92	2.09	131.8	1.90667	2.07	131.4
1ZGA	1	Ethanol 96%	Blubber	2022-12-11	2023-12-20	374	7.3	93.4	1.85	1.58	167.8	1.85	1.59	167.5	1.84	1.6	169.4	1.84667	1.59	168.233
1ZPA	1	Ethanol 96%	Skin	2022-12-11	2023-12-20	374	6.7	239	1.94	2.1	404.4	1.93	2.1	390.1	1.94	2.07	388.3	1.93667	2.09	394.267
2TGA	2	Ethanol 96%	Blubber	2023-07-06	2023-12-20	167	1.4	13.6	1.74	0.94	34	1.78	0.91	31.9	1.7	0.92	32.4	1.74	0.923333	32.7667
2TMA	2	Ethanol 96%	Muscle	2023-07-06	2023-12-20	167	7.5	22.9	1.94	2.52	22.5	1.79	2.02	24.7	1.83	2.14	23.3	1.85333	2.22667	23.5
2TPA	2	Ethanol 96%	Skin	2023-07-06	2023-12-20	167	6.3	141	1.94	2.28	155.4	1.92	2.29	153.6	1.92	2.24	156.7	1.92667	2.27	155.233
2GGA	2	Ethanol 96%	Blubber	2023-06-08	2023-12-20	195	7.3	4.83	1.75	1.17	15.6	1.5	1.13	17	1.57	1.17	17	1.60667	1.15667	16.5333
2GMA	2	Ethanol 96%	Muscle	2023-06-08	2023-12-20	195	7.9	18.9	1.86	1.84	29.6	2	1.97	28.9	1.98	1.86	29.8	1.94667	1.89	29.4333
2GPA	2	Ethanol 96%	Skin	2023-06-08	2023-12-20	195	6.2	341	1.88	2.26	362.6	1.87	2.27	361.4	1.87	2.26	363.3	1.87333	2.26333	362.433
2OGA	2	Ethanol 96%	Blubber	2023-05-17	2023-12-20	217	7.5	14.2	1.64	0.86	68.2	1.59	0.87	67.7	1.6	0.86	67.9	1.61	0.863333	67.9333
2OMA	2	Ethanol 96%	Muscle	2023-05-17	2023-12-20	217	7.9	10.8	2.06	1.34	18.5	2.08	1.56	16.8	1.14	1.16	23.8	1.76	1.35333	19.7
2OPA	2	Ethanol 96%	Skin	2023-05-17	2023-12-20	217	6.4	355	1.87	2.23	291.2	1.86	2.24	292.4	1.89	2.37	284.6	1.87333	2.28	289.4
2HGA	2	Ethanol 96%	Blubber	2023-07-25	2023-12-20	148	6.2	46.4	1.68	1.35	114.6	1.7	1.34	110.8	1.7	1.33	110.4	1.69333	1.34	111.933
2HMA	2	Ethanol 96%	Muscle	2023-07-25	2023-12-20	148	6.8	21.7	1.74	1.69	30	1.57	1.65	31.4	1.91	1.89	29.6	1.74	1.74333	30.3333
2HPA	2	Ethanol 96%	Skin	2023-07-25	2023-12-20	148	5.5	320	1.86	2.23	328.1	1.89	2.29	327	1.87	2.26	327.5	1.87333	2.26	327.533
2BGA	2	Ethanol 96%	Blubber	2023-07-28	2023-12-20	145	7.8	12.7	2.18	1.2	27.5	1.6	1.16	31.4	1.79	1.15	30.4	1.85667	1.17	29.7667
2BMA	2	Ethanol 96%	Muscle	2023-07-28	2023-12-20	145	6.7	10.5	1.38	1.12	24.4	1.41	1.11	23.8	1.42	1.05	24.1	1.40333	1.09333	24.1
2BPA	2	Ethanol 96%	Skin	2023-07-28	2023-12-20	145	5.9	330	1.89	2.31	286.5	1.87	2.3	290.6	1.87	2.26	291.4	1.87667	2.29	289.5
3AGA	3	Ethanol 96%	Blubber	2023-08-14	2023-12-20	128	5.7	45	1.78	1.53	51	1.8	1.45	47.4	1.76	1.46	47.9	1.78	1.48	48.7667
3AMA	3	Ethanol 96%	Muscle	2023-08-14	2023-12-20	128	6.3	32.8	1.93	1.95	33.4	1.8	1.72	35.9	1.93	1.83	34.2	1.88667	1.83333	34.5
3APA	3	Ethanol 96%	Skin	2023-08-14	2023-12-20	128	6.3	479	1.91	2.26	425.7	1.9	2.27	421.3	1.9	2.26	421.5	1.90333	2.26333	422.833
3UGA	3	Ethanol 96%	Blubber	2023-09-28	2023-12-20	83	3	39.7	1.96	1.55	66.1	2.03	1.57	65	1.77	1.51	69.2	1.92	1.54333	66.7667
3UMA	3	Ethanol 96%	Muscle	2023-09-28	2023-12-20	83	5.6	35.8	1.83	2.05	35.4	1.84	2.07	34.4	2.06	2.12	33.8	1.91	2.08	34.5333
3UPA	3	Ethanol 96%	Skin	2023-09-28	2023-12-20	83	4.5	118	2	2.33	109.7	2	2.28	110	2	2.29	111.5	2	2.3	110.4
3FGA	3	Ethanol 96%	Blubber	2023-11-17	2023-12-20	33	5	58.1	1.95	1.46	84	2.01	1.45	83.9	1.99	1.44	83.2	1.98333	1.45	83.7
3FMA	3	Ethanol 96%	Muscle	2023-11-17	2023-12-20	33	6.5	17.4	1.99	1.8	23.1	1.79	1.59	24.8	1.7	1.64	25.7	1.82667	1.67667	24.5333
3FPA	3	Ethanol 96%	Skin	2023-11-17	2023-12-20	33	6.4	382	1.88	2.23	460.6	1.9	2.25	462.2	1.88	2.26	457	1.88667	2.24667	459.933
3MGA	3	Ethanol 96%	Blubber	2023-07-09	2023-12-20	164	6.4	71	1.77	1.32	90.7	1.73	1.32	89.2	1.72	1.32	91.6	1.74	1.32	90.5
3MMA	3	Ethanol 96%	Muscle	2023-07-09	2023-12-20	164	5.7	27.7	1.72	1.8	29.1	1.71	1.7	29.4	1.68	1.95	27.9	1.70333	1.81667	28.8
3MPA	3	Ethanol 96%	Skin	2023-07-09	2023-12-20	164	6.5	432	1.85	2.26	370.7	1.85	2.26	386.5	1.86	2.27	387.3	1.85333	2.26333	381.5
3LGA	3	Ethanol 96%	Blubber	2023-06-30	2023-12-20	173	4.9	20.8	1.67	0.98	71.2	1.63	0.98	70.8	1.6	0.98	71.9	1.63333	0.98	71.3
3LMA	3	Ethanol 96%	Muscle	2023-06-30	2023-12-20	173	6.9	52	2.01	2.03	49.9	1.76	1.96	53	1.88	1.87	51.7	1.88333	1.95333	51.5333
3LPA	3	Ethanol 96%	Skin	2023-06-30	2023-12-20	173	6.5	113	1.88	2.23	111.9	1.91	2.19	112.4	1.96	2.27	110.9	1.91667	2.23	111.733
4VGA	4	Ethanol 96%	Blubber	2023-05-17	2023-12-20	217	NA	1.85	1.84	0.89	6.8	1.79	1.08	7.1	1.95	0.95	6.5	1.86	0.973333	6.8
4VMA	4	Ethanol 96%	Muscle	2023-05-17	2023-12-20	217	NA	2.12	3.2	0.8	3.9	2.08	0.7	3.5	2.24	0.64	3.9	2.50667	0.713333	3.76667
4VPA	4	Ethanol 96%	Skin	2023-05-17	2023-12-20	217	6.7	15.6	2.07	2.03	92.8	2.1	2.01	94.2	2.67	2.24	85.7	2.28	2.09333	90.9
4PGA	4	Ethanol 96%	Blubber	2023-05-14	2023-12-20	220	1.3	6.19	2.04	2.09	23.2	2.01	1.98	23.7	2.12	1.93	22.9	2.05667	2	23.2667
4PMA	4	Ethanol 96%	Muscle	2023-05-14	2023-12-20	220	NA	1.6	1.72	1	3.5	2.38	1.18	3.4	1.71	1.14	4	1.93667	1.10667	3.63333
4PPA	4	Ethanol 96%	Skin	2023-05-14	2023-12-20	220	2.5	137	1.89	2.26	280.7	1.89	2.26	278.4	1.88	2.25	282	1.88667	2.25667	280.367
4KGA	4	Ethanol 96%	Blubber	2023-05-31	2023-12-20	203	1.8	40.7	1.59	1.42	58.6	1.74	1.41	58.1	1.72	1.45	57.4	1.68333	1.42667	58.0333
4KMA	4	Ethanol 96%	Muscle	2023-05-31	2023-12-20	203	3.8	88.1	1.92	2.27	98.5	1.89	2.26	98.8	1.91	2.24	98.8	1.90667	2.25667	98.7
4KPA	4	Ethanol 96%	Skin	2023-05-31	2023-12-20	203	1.8	73.3	1.91	2.18	84.1	1.9	2.19	85.1	1.85	2.27	84.3	1.88667	2.21333	84.5
4CGA	4	Ethanol 96%	Blubber	2023-07-15	2023-12-20	158	1.8	10.1	1.66	1	26.5	1.74	0.98	26.3	1.67	0.99	27.2	1.69	0.99	26.6667
4CMA	4	Ethanol 96%	Muscle	2023-07-15	2023-12-20	158	5.6	32.9	1.9	1.79	42.9	1.98	1.91	41.9	1.87	1.98	42.3	1.91667	1.89333	42.3667
4CPA	4	Ethanol 96%	Skin	2023-07-15	2023-12-20	158	2.2	131	1.86	2.13	185.3	1.88	2.14	183.9	1.87	2.15	182.8	1.87	2.14	184
4SGA	4	Ethanol 96%	Blubber	2023-07-29	2023-12-20	144	2.5	27.3	1.39	0.84	150.1	1.39	0.83	157	1.39	0.81	161.9	1.39	0.826667	156.333
4SMA	4	Ethanol 96%	Muscle	2023-07-29	2023-12-20	144	1.7	22.2	1.83	2.11	41.7	1.87	2.1	41.6	1.86	2.04	43.6	1.85333	2.08333	42.3
4SPA	4	Ethanol 96%	Skin	2023-07-29	2023-12-20	144	3.8	390	1.89	2.26	371.5	1.88	2.24	370.8	1.87	2.23	372.5	1.88	2.24333	371.6
5WGA	5	Ethanol 96%	Blubber	2023-07-15	2023-12-20	158	2.4	12.4	1.67	1.17	21.3	1.69	1.14	21.3	1.71	1.15	20.9	1.69	1.15333	21.1667
5WMA	5	Ethanol 96%	Muscle	2023-07-15	2023-12-20	158	5.8	107	1.89	2.11	108.1	1.88	2.13	114.6	1.91	2.01	113	1.89333	2.08333	111.9
5WPA	5	Ethanol 96%	Skin	2023-07-15	2023-12-20	158	3.1	285	1.88	2.34	304	1.89	2.32	298.9	1.89	2.34	299.8	1.88667	2.33333	300.9
5IGA	5	Ethanol 96%	Blubber	2023-07-24	2023-12-20	149	3.3	21	1.93	1.71	27.8	1.79	1.45	33	1.84	1.73	25.9	1.85333	1.63	28.9
5IMA	5	Ethanol 96%	Muscle	2023-07-24	2023-12-20	149	2.6	30.5	1.86	1.9	35.7	1.9	2.01	36.6	1.88	1.95	36.3	1.88	1.95333	36.2
5IPA	5	Ethanol 96%	Skin	2023-07-24	2023-12-20	149	3.7	77.4	1.89	2.27	100.6	1.92	2.31	102.3	1.87	2.23	105.3	1.89333	2.27	102.733
5YGA	5	Ethanol 96%	Blubber	2023-11-27	2023-12-20	23	NA	0.936	1.21	0.6	2.5	1.69	0.57	2.7	1.89	0.63	4.1	1.59667	0.6	3.1
5YMA	5	Ethanol 96%	Muscle	2023-11-27	2023-12-20	23	NA	1.41	1.29	0.79	2.8	1.32	0.68	3.4	1.57	0.76	4.7	1.39333	0.743333	3.63333
5YPA	5	Ethanol 96%	Skin	2023-11-27	2023-12-20	23	2.3	308	1.86	2.22	336.2	1.86	2.26	338.8	1.86	2.27	338.8	1.86	2.25	337.933
5JGA	5	Ethanol 96%	Blubber	2023-08-04	2023-12-20	138	NA	1.79	1.41	0.61	22.6	1.35	0.61	21.1	1.51	0.63	20.1	1.42333	0.616667	21.2667
5JMA	5	Ethanol 96%	Muscle	2023-08-04	2023-12-20	138	NA	1.4	2.96	1.01	6.1	2.46	1.08	6.7	3.27	1.06	6.9	2.89667	1.05	6.56667
5JPA	5	Ethanol 96%	Skin	2023-08-04	2023-12-20	138	2.9	8.51	1.71	1.25	60	1.68	1.28	61.7	1.73	1.29	60.1	1.70667	1.27333	60.6
5DGA	5	Ethanol 96%	Blubber	2023-07-26	2023-12-20	147	1.5	6.95	1.64	1.19	29.1	1.64	1.19	29.2	1.93	1.22	27.3	1.73667	1.2	28.5333
5DMA	5	Ethanol 96%	Muscle	2023-07-26	2023-12-20	147	6	35.5	1.81	1.8	34.2	1.9	2.07	36.6	1.85	1.9	36.3	1.85333	1.92333	35.7
5DPA	5	Ethanol 96%	Skin	2023-07-26	2023-12-20	147	3.3	269	1.92	2.31	287.2	1.92	2.36	289.5	1.92	2.28	292.7	1.92	2.31667	289.8
1QGC	1	Frozen -20ºC	Blubber	2023-07-20	2023-12-20	153	6.9	232	1.88	3.43	187.4	1.93	3.57	184.7	1.93	3.51	186.9	1.91333	3.50333	186.333
1QMC	1	Frozen -20ºC	Muscle	2023-07-20	2023-12-20	153	6.9	15.2	2	1.65	35.9	1.97	1.57	36.1	1.94	1.64	37.3	1.97	1.62	36.4333
1QPC	1	Frozen -20ºC	Skin	2023-07-20	2023-12-20	153	5.6	361	1.88	2.25	372.7	1.89	2.24	374.5	1.89	2.25	375.6	1.88667	2.24667	374.267
1RGC	1	Frozen -20ºC	Blubber	2023-08-05	2023-12-20	137	7.8	24	1.72	1.78	27.8	1.68	2.8	21.4	1.73	1.62	28	1.71	2.06667	25.7333
1RMC	1	Frozen -20ºC	Muscle	2023-08-05	2023-12-20	137	7	3.09	2.04	1.86	21.5	2.24	1.75	21.9	1.89	1.67	23.2	2.05667	1.76	22.2
1RPC	1	Frozen -20ºC	Skin	2023-08-05	2023-12-20	137	6.4	476	1.98	2.34	315.7	1.82	2.23	327.5	1.91	2.32	319.5	1.90333	2.29667	320.9
1XGC	1	Frozen -20ºC	Blubber	2023-03-12	2023-12-20	283	5.8	57.5	1.96	2.12	61	1.94	2.14	50.8	1.91	2.06	51.4	1.93667	2.10667	54.4
1XMC	1	Frozen -20ºC	Muscle	2023-03-12	2023-12-20	283	6.1	12.6	1.98	1.99	27.9	1.96	2.05	28	2.11	2.07	27.4	2.01667	2.03667	27.7667
1XPC	1	Frozen -20ºC	Skin	2023-03-12	2023-12-20	283	4.3	491	1.87	2.27	464.5	1.88	2.26	430.6	1.88	2.27	432.4	1.87667	2.26667	442.5
1EGC	1	Frozen -20ºC	Blubber	2023-07-26	2023-12-20	147	7.3	62.4	1.76	1.63	63.3	1.87	1.67	60.2	1.8	1.64	61.8	1.81	1.64667	61.7667
1EMC	1	Frozen -20ºC	Muscle	2023-07-26	2023-12-20	147	6.7	7.93	1.93	1.34	18	1.69	1.43	18.1	1.93	1.55	17.3	1.85	1.44	17.8
1EPC	1	Frozen -20ºC	Skin	2023-07-26	2023-12-20	147	6.2	376	1.91	2.3	376.9	1.9	2.28	377.3	1.9	2.27	380	1.90333	2.28333	378.067
1ZGC	1	Frozen -20ºC	Blubber	2022-12-11	2023-12-20	374	7.6	49.5	1.97	2.1	46.4	1.89	2.06	48	2.03	2.14	46.6	1.96333	2.1	47
1ZPC	1	Frozen -20ºC	Skin	2022-12-11	2023-12-20	374	6.7	526	1.86	2.19	574.4	1.85	2.22	574.7	1.85	2.19	576.9	1.85333	2.2	575.333
2TGC	2	Frozen -20ºC	Blubber	2023-07-06	2023-12-20	167	5.7	46.8	1.65	0.79	93.1	1.66	0.78	92.8	1.63	0.77	96.3	1.64667	0.78	94.0667
2TMC	2	Frozen -20ºC	Muscle	2023-07-06	2023-12-20	167	7.1	9.52	2.12	1.53	26.2	2.13	1.77	23.8	2.22	1.56	24.1	2.15667	1.62	24.7
2TPC	2	Frozen -20ºC	Skin	2023-07-06	2023-12-20	167	5.7	239	1.89	2.21	267.7	1.87	2.19	265.3	1.87	2.22	265	1.87667	2.20667	266
2OGC	2	Frozen -20ºC	Blubber	2023-05-17	2023-12-20	217	6.8	26.3	1.77	1.9	32.2	1.94	1.49	31.2	1.92	1.88	31.3	1.87667	1.75667	31.5667
2OMC	2	Frozen -20ºC	Muscle	2023-05-17	2023-12-20	217	7	31.4	1.86	1.9	51.4	1.8	1.9	53.7	1.88	1.98	52.9	1.84667	1.92667	52.6667
2OPC	2	Frozen -20ºC	Skin	2023-05-17	2023-12-20	217	5.2	266	1.91	2.32	298	1.91	2.34	297.8	1.89	2.29	299.6	1.90333	2.31667	298.467
2HGC	2	Frozen -20ºC	Blubber	2023-07-25	2023-12-20	148	6.1	53.2	1.87	1.64	51.6	1.9	1.44	53.9	1.91	1.61	50.5	1.89333	1.56333	52
2HPC	2	Frozen -20ºC	Skin	2023-07-25	2023-12-20	148	4.9	286	1.93	2.18	423.7	1.92	2.16	424.1	1.92	2.16	428.1	1.92333	2.16667	425.3
2GGC	2	Frozen -20ºC	Blubber	2023-06-08	2023-12-20	195	1.7	42.4	1.56	2.28	36.3	1.6	1.85	37.1	1.56	2.38	35.9	1.57333	2.17	36.4333
2GMC	2	Frozen -20ºC	Muscle	2023-06-08	2023-12-20	195	7.1	32.4	1.97	1.89	164.8	1.98	1.85	164.9	2	1.88	162.2	1.98333	1.87333	163.967
2GPC	2	Frozen -20ºC	Skin	2023-06-08	2023-12-20	195	5.7	189	1.88	2.22	201.8	1.9	2.21	205	1.88	2.21	208.8	1.88667	2.21333	205.2
2BGC	2	Frozen -20ºC	Blubber	2023-07-28	2023-12-20	145	5.9	99.5	1.79	1.8	74.9	1.85	1.75	75.4	1.75	1.75	73.4	1.79667	1.76667	74.5667
2BMC	2	Frozen -20ºC	Muscle	2023-07-28	2023-12-20	145	6.8	77.1	1.86	2.22	72.3	1.87	2.21	72.5	1.9	2.24	72.8	1.87667	2.22333	72.5333
2BPC	2	Frozen -20ºC	Skin	2023-07-28	2023-12-20	145	6.5	380	1.91	2.25	310.1	1.89	2.25	309.9	1.9	2.24	307.7	1.9	2.24667	309.233
3UGC	3	Frozen -20ºC	Blubber	2023-09-28	2023-12-20	83	4.9	74.4	1.82	1.48	95.6	1.83	1.41	90.5	1.8	1.41	92.2	1.81667	1.43333	92.7667
3UMC	3	Frozen -20ºC	Muscle	2023-09-28	2023-12-20	83	2.8	69.2	2	2.1	112.4	2.05	2.13	108.7	2.05	2.09	112	2.03333	2.10667	111.033
3UPC	3	Frozen -20ºC	Skin	2023-09-28	2023-12-20	83	5.9	520	1.89	2.23	407.5	1.89	2.24	407.5	1.89	2.24	408.5	1.89	2.23667	407.833
3MGC	3	Frozen -20ºC	Blubber	2023-07-09	2023-12-20	164	6.7	81.8	1.85	1.79	78.5	1.8	1.75	82.2	1.83	1.78	80	1.82667	1.77333	80.2333
3MMC	3	Frozen -20ºC	Muscle	2023-07-09	2023-12-20	164	5.5	31.6	1.85	1.94	32.9	1.75	1.55	34.9	1.86	1.83	32.7	1.82	1.77333	33.5
3MPC	3	Frozen -20ºC	Skin	2023-07-09	2023-12-20	164	6	380	1.88	2.29	326	1.88	2.3	327	1.88	2.28	327.1	1.88	2.29	326.7
3FGC	3	Frozen -20ºC	Blubber	2023-11-17	2023-12-20	33	3.4	102	1.67	1.47	114.6	1.66	1.46	115.3	1.67	1.5	113.5	1.66667	1.47667	114.467
3FMC	3	Frozen -20ºC	Muscle	2023-11-17	2023-12-20	33	6.6	38.6	1.88	1.92	43.6	1.86	2.01	43	1.88	1.99	43.1	1.87333	1.97333	43.2333
3FPC	3	Frozen -20ºC	Skin	2023-11-17	2023-12-20	33	2.4	197	1.9	2.31	241.8	1.89	2.32	245	1.9	2.32	242.4	1.89667	2.31667	243.067
3AGC	3	Frozen -20ºC	Blubber	2023-08-14	2023-12-20	128	4.3	69.9	1.85	1.7	48.1	1.85	1.79	44.8	1.82	1.76	44.4	1.84	1.75	45.7667
3AMC	3	Frozen -20ºC	Muscle	2023-08-14	2023-12-20	128	6.9	21.5	2.06	2.08	42.1	2.16	2.16	41.9	1.99	2	42.1	2.07	2.08	42.0333
3APC	3	Frozen -20ºC	Skin	2023-08-14	2023-12-20	128	5.2	221	1.91	2.29	238.5	1.97	2.32	239.2	1.95	2.3	244.4	1.94333	2.30333	240.7
3LGC	3	Frozen -20ºC	Blubber	2023-06-30	2023-12-20	173	6.2	20.1	1.57	1.27	47.5	1.62	1.27	45.5	1.68	1.27	45.2	1.62333	1.27	46.0667
3LMC	3	Frozen -20ºC	Muscle	2023-06-30	2023-12-20	173	7	13	1.86	1.9	19.6	1.78	1.44	23	1.93	1.53	22	1.85667	1.62333	21.5333
3LPC	3	Frozen -20ºC	Skin	2023-06-30	2023-12-20	173	6.1	297	1.93	2.23	338.1	1.93	2.21	338.1	1.92	2.2	336.2	1.92667	2.21333	337.467
4CGC	4	Frozen -20ºC	Blubber	2023-07-15	2023-12-20	158	5	49	1.87	1.65	52.1	1.83	1.63	51.9	1.86	1.69	51.2	1.85333	1.65667	51.7333
4CMC	4	Frozen -20ºC	Muscle	2023-07-15	2023-12-20	158	1.9	48.1	2.03	2.2	92.8	2.03	2.17	93.4	2.03	2.2	92.8	2.03	2.19	93
4CPC	4	Frozen -20ºC	Skin	2023-07-15	2023-12-20	158	1.5	127	1.87	2.21	189.9	1.83	2.16	192.2	1.85	2.19	190.6	1.85	2.18667	190.9
4KGC	4	Frozen -20ºC	Blubber	2023-05-31	2023-12-20	203	2.3	115	1.88	2.22	178.1	1.85	2.17	180.5	1.87	2.22	179.4	1.86667	2.20333	179.333
4KMC	4	Frozen -20ºC	Muscle	2023-05-31	2023-12-20	203	2.6	57.3	1.85	1.61	61.9	1.88	1.63	63.2	1.82	1.62	62.4	1.85	1.62	62.5
4KPC	4	Frozen -20ºC	Skin	2023-05-31	2023-12-20	203	1.4	73.2	1.8	2.12	120.7	1.93	2.19	117.7	1.92	2.18	119.1	1.88333	2.16333	119.167
4PGC	4	Frozen -20ºC	Blubber	2023-05-14	2023-12-20	220	1	3.45	2.4	0.94	4.2	1.66	0.9	3.5	1.28	0.83	5.9	1.78	0.89	4.53333
4PMC	4	Frozen -20ºC	Muscle	2023-05-14	2023-12-20	220	NA	2.25	1.55	0.99	9.6	1.97	1.02	9.3	1.73	1.02	9.9	1.75	1.01	9.6
4PPC	4	Frozen -20ºC	Skin	2023-05-14	2023-12-20	220	NA	NA	1.89	2.28	1854.4	1.88	2.26	1939.4	NA	NA	NA	1.25667	1.51333	1264.6
4VGC	4	Frozen -20ºC	Blubber	2023-05-17	2023-12-20	217	NA	1.38	1.29	0.98	5.9	1.74	1.12	6	1.31	1.05	4.8	1.44667	1.05	5.56667
4VMC	4	Frozen -20ºC	Muscle	2023-05-17	2023-12-20	217	NA	1.17	1.55	1.59	3.8	1.43	1.17	4.2	1.49	0.75	3.9	1.49	1.17	3.96667
4VPC	4	Frozen -20ºC	Skin	2023-05-17	2023-12-20	217	2.3	16.2	2.12	2.19	61.5	2.06	2.12	62.8	2.15	2.18	60.9	2.11	2.16333	61.7333
4SGC	4	Frozen -20ºC	Blubber	2023-07-29	2023-12-20	144	2.8	67.8	1.93	2.06	74.2	1.9	1.93	74.1	1.9	2.07	73.6	1.91	2.02	73.9667
4SMC	4	Frozen -20ºC	Muscle	2023-07-29	2023-12-20	144	NA	2.5	-8.31	4.7	10.1	-1.08	-6	7.8	11.23	1.91	12.5	0.613333	0.203333	10.1333
4SPC	4	Frozen -20ºC	Skin	2023-07-29	2023-12-20	144	1.4	17.6	2.05	2.2	74.4	2.2	2.28	73.2	2.09	2.2	75.9	2.11333	2.22667	74.5
5WGC	5	Frozen -20ºC	Blubber	2023-07-15	2023-12-20	158	1.6	17.5	1.73	1.9	22.3	1.61	1.73	23	1.67	1.83	22.8	1.67	1.82	22.7
5WMC	5	Frozen -20ºC	Muscle	2023-07-15	2023-12-20	158	6.3	31.6	2.01	2.12	93.4	1.98	2.15	92.6	2.03	2.15	81.6	2.00667	2.14	89.2
5WPC	5	Frozen -20ºC	Skin	2023-07-15	2023-12-20	158	2.5	106	1.95	2.27	119.5	1.92	2.25	121.9	1.93	2.22	121.6	1.93333	2.24667	121
5JGC	5	Frozen -20ºC	Blubber	2023-08-04	2023-12-20	138	NA	1.79	1.45	2.27	4.1	1.63	1.7	4	1.53	1.29	3.8	1.53667	1.75333	3.96667
5JMC	5	Frozen -20ºC	Muscle	2023-08-04	2023-12-20	138	NA	2.09	1.79	1.4	11	1.74	1.1	13.8	1.84	1.5	10.2	1.79	1.33333	11.6667
5JPC	5	Frozen -20ºC	Skin	2023-08-04	2023-12-20	138	2.5	9.93	1.81	1.11	33	1.76	1.07	34.2	1.81	1.09	32.6	1.79333	1.09	33.2667
5DGC	5	Frozen -20ºC	Blubber	2023-07-26	2023-12-20	147	2.9	27.8	1.87	2.39	37.8	1.93	2.25	37.7	1.93	2.35	37	1.91	2.33	37.5
5DMC	5	Frozen -20ºC	Muscle	2023-07-26	2023-12-20	147	7.6	15.4	2.01	2.32	30.2	1.87	1.84	31.1	2	2.39	30.2	1.96	2.18333	30.5
5DPC	5	Frozen -20ºC	Skin	2023-07-26	2023-12-20	147	2.2	222	1.88	2.29	251.9	1.88	2.22	251.1	1.89	2.29	250.6	1.88333	2.26667	251.2
5IGC	5	Frozen -20ºC	Blubber	2023-07-24	2023-12-20	149	1.8	5.55	2.33	1.71	10.8	2.41	1.92	9.9	2.7	1.12	9.8	2.48	1.58333	10.1667
5IMC	5	Frozen -20ºC	Muscle	2023-07-24	2023-12-20	149	2.9	55.4	2.07	2.26	57.2	1.9	2.25	58.9	1.89	2.09	58.8	1.95333	2.2	58.3
5IPC	5	Frozen -20ºC	Skin	2023-07-24	2023-12-20	149	1.6	30.9	1.86	2.31	65.9	1.84	1.73	69.4	1.72	2.11	71.4	1.80667	2.05	68.9
5YGC	5	Frozen -20ºC	Blubber	2023-11-27	2023-12-20	23	NA	1.33	-1.44	0.6	1.6	-6.12	0.69	2.5	-41.54	0.51	2.4	-16.3667	0.6	2.16667
5YMC	5	Frozen -20ºC	Muscle	2023-11-27	2023-12-20	23	NA	1.7	1.64	2.21	4.4	1.33	2.03	5	1.54	2.18	4.8	1.50333	2.14	4.73333
5YPC	5	Frozen -20ºC	Skin	2023-11-27	2023-12-20	23	1.2	15.7	1.79	1.69	30	1.49	1.4	33.3	1.75	1.68	31	1.67667	1.59	31.4333

## Sheet: Variables
sample.ID	Identification code of each sample
decomposition.code	Decomposition Category Code according to IJsseldijk, Brownlow & Mazzariol (2019)
preservation.method	Preservation method
matrix	Tissue matrix
necropsy.date	Date in which the necropsy was conducted
firstextraction.mean.date	Estimated date in which DNA extraction was conducted
storage.days	Timelapse (in days) between necropsy date and DNA extraction date
DIN.TS	DNA Integrity Number (measured by the TapeStation system)
ng/µL.TS	DNA concentration in ng/µL (measured by TapeStation system)
260/280.ND.1	260/280 ratio of absorbance (measured by NanoDrop spectrophotometer, first measurement)
260/230.ND.1	260/230 ratio of absorbance (measured by NanoDrop spectrophotometer, first measurement)
ng/µL.ND.1	DNA concentration in ng/µL (measured by NanoDrop spectrophotometer, first measurement)
260/280.ND.2	260/280 ratio of absorbance (measured by NanoDrop spectrophotometer, second measurement)
260/230.ND.2	260/230 ratio of absorbance (measured by NanoDrop spectrophotometer, second measurement)
ng/µL.ND.2	DNA concentration in ng/µL (measured by NanoDrop spectrophotometer, second measurement)
260/280.ND.3	260/280 ratio of absorbance (measured by NanoDrop spectrophotometer, third measurement)
260/230.ND.3	260/230 ratio of absorbance (measured by NanoDrop spectrophotometer, second measurement)
ng/µL.ND.3	DNA concentration in ng/µL (measured by NanoDrop spectrophotometer, third measurement)
260/280.mean	260/280 ratio of absorbance (measured by NanoDrop spectrophotometer, mean of all measurements)
260/230.mean	260/230 ratio of absorbance (measured by NanoDrop spectrophotometer, mean of all measurements)
ng/µL.mean	DNA concentration in ng/µL (measured by NanoDrop spectrophotometer, mean of all measurements)
NA	Not aplicable (Does not incorporate zero or negative values)
